# Supplementary material for: Assignment of chromosomal locations for unassigned SNPs/scaffolds based on pair-wise linkage disequilibrium estimates
Source: BMC Bioinformatics. 2010 Apr 7;11:171. doi: 10.1186/1471-2105-11-171 (PMC2859757; doi:10.1186/1471-2105-11-171)
Supplement: Additional file 4 — List of 5,314 SNPs (MAF>0.01) from three SNPs chips which were unpositioned on bovine assembly Btau4.0. This table presents the chromosomal positions for 4,688 of 5,314 SNPs estimated by LODE. The BLAST results against another bovine assembly UMD3.0 are also given. [file 1471-2105-11-171-S4.XLS]

## Sheet: supple_Table1_v3
In Remarks column "multi_hit" means ‘ambiguous’ (more than one assignment in the genome); 'no_hit' means ‘unassigned’ (no assignments in the genome); 'single_un' means ‘Un’ (single assignment to ‘Un’ sequences only);
assay_id	MAF	Chromosome (LODE)	Position (LODE)	Blast results against Btau4.0	Remarks (Blast results against Btau4.0)	Blast results against UMD3.0	Blast results against UMD3.0 (Un scaffolds)
BTA-07251-no-rs	0.145349	1	442449	more than 5 alignments not shown	multi_hit	more than 5 alignments not shown
351781	0.380743	1	2121461	1:620968//Un.306:24764	multi_hit	1:822930
346826	0.483612	1	3083498	1:616025//Un.306:29707	multi_hit	1:817986
347729	0.382414	1	3166516	1:620748//Un.306:24984	multi_hit	1:822710
BTB-00002874	0.0545213	1	3493725	Un.1227:24767	single_Un	1:3999035
347577	0.345023	1	4696131		no_hit	1:4784221
352625	0.329897	1	5524765	1:5523023//Un.8448:1863	multi_hit	1:5647585
353947	0.393244	1	6077724		no_hit	1:6154638
1872815	0.464853	1	9387584		no_hit	1:9375752
1873647	0.160227	1	9467428	Un.900034:8740	single_Un	1:9500711
1868145	0.198413	1	9904870		no_hit	1:8627862
1872408	0.253456	1	10122355		no_hit	1:8364277
349935	0.160788	1	11700832		no_hit	1:12294173
BTB-01807638	0.420424	1	11939028	Un.965:28944	single_Un	1:14477194//1:14502746
1867310	0.0680272	1	12265747	1:9772388//1:9772510	multi_hit	1:9798988//1:9799110
1860128	0.0595238	1	13519841	1:13606082//1:13615423	multi_hit	1:13462673
Hapmap38049-BTA-104527	0.0746667	1	13519841	1:13606082//1:13615423	multi_hit	1:13462673
1876019	0.216092	1	14238025		no_hit	1:10848225
BTB-01487662	0.343407	1	14875611	X:7677101//1:14974966	multi_hit	1:14693262
BTA-28028-no-rs	0.248663	1	15241612	1:14841103//Un.4048:1564	multi_hit	1:14551165
BTA-97382-no-rs	0.486523	1	15440304	X:7692003//1:14989865	multi_hit	1:14708162
1875529	0.331066	1	15956985	1:15320409//1:15353401	multi_hit	1:15012079
ARS-BFGL-BAC-13008	0.252	1	16276347	1:15464149//Un.7880:2202	multi_hit	1:15091381
1871017	0.277397	1	18195203		no_hit	1:18231821
1862143	0.338636	1	18918774	1:18771896//Un.448:27164	multi_hit	1:18578077
Hapmap47551-BTA-25902	0.360372	1	18918774	1:18771896//Un.448:27164	multi_hit	1:18578077
1875644	0.0419501	1	20513155	1:23881712//1:23933881	multi_hit	1:23494248
BTB-01548042	0.305233	1	22993603	1:23052105//3:36318887	multi_hit	1:22720015//3:33750516
1866607	0.101831	1	24553016	1:23021993//1:23067971	multi_hit	1:22735908
BTB-00007705	0.0782493	1	24908254	1:24970510//Un.1170:3507	multi_hit	1:23938895
BTB-00007697	0.099734	1	24996032	Un.1170:21730	single_Un	1:23920676
1869323	0.449657	1	26048846	1:27482893//1:27756295	multi_hit	1:27034523
1873789	0.246575	1	27579797	1:28125688//1:28244439	multi_hit	1:27554075
BTA-108804-no-rs	0.36	1	27579797	1:27482860//1:27756328	multi_hit	1:27034490
Hapmap29626-BTA-155192	0.336436	1	27579797	1:27506352//1:27732834	multi_hit	1:27057982
BTB-01285931	0.495989	1	27623093	Un.768:37985	single_Un	1:28111487
Hapmap51266-BTA-59273	0.238764	1	28036959	1:28125688//1:28244439	multi_hit	1:27554075
1870480	0.0650407	1	28538948		no_hit	1:31756820
1872662	0.153061	1	28564087	1:28879298//Un.768:6135	multi_hit	1:28079513
ARS-BFGL-NGS-16145	0.06	1	29095948	more than 5 alignments not shown//Un.6396:4087//Un.2000:15717//Un.669:6308	multi_hit	more than 5 alignments not shown
350752	0.311404	1	29975904	1:28874104//Un.768:942	multi_hit	1:28074319
351455	0.31102	1	29975904	1:28874074//Un.768:912	multi_hit	1:28074289
353106	0.377003	1	30006609		no_hit	1:29524658
ARS-USMARC-Parent-DQ451555-rs29010795	0.337802	1	30006609		no_hit	1:29524658
BTB-01657730	0.217579	1	32335718	1:32267589//27:36930484//2:34400887//Un.931:48705	multi_hit	1:31774883//2:33364204//26:10885337//27:34310370
1870024	0.259434	1	32491090		no_hit	1:32036293
1865487	0.24938	1	32641849	1:32210482//Un.4369:1362	multi_hit	1:31718648
1876200	0.138756	1	32712010		no_hit	1:32134740
1862628	0.481651	1	33216182	1:32813767//1:32846885	multi_hit	1:32309198
BTB-00015448	0.343164	1	33216182	more than 5 alignments not shown//Un.88:121632	multi_hit	more than 5 alignments not shown
1875084	0.117312	1	34458788		no_hit	1:33473427
352895	0.29424	1	34614883		no_hit	1:33909619
BTA-122545-no-rs	0.0555556	1	34780064	1:41248663//Un.3129:8779	multi_hit	1:40110845
BTB-00016701	0.323056	1	35148964	1:35676936//Un.2655:16685	multi_hit	1:34934516
1874641	0.051532	1	37028005		no_hit	1:30333760
348719	0.17732	1	38119281		no_hit	1:38151205
1874416	0.12212	1	38277857	1:27710635//1:27802188	multi_hit	1:27233137
BTB-02094179	0.401596	1	38327651	26:467953//Un.5787:150	multi_hit	1:42227217
1875724	0.0514874	1	38490945	1:36531418//Un.3931:11779	multi_hit	1:35716396
352075	0.0549252	1	38490945		no_hit	1:29524629
BTA-07775-no-rs	0.0533333	1	40958013	more than 5 alignments not shown//Un.1961:2617//Un.4572:8514	multi_hit	more than 5 alignments not shown
BTB-01250478	0.486413	1	41342673	1:41532522//Un.798:22397	multi_hit	1:40395870
1871615	0.361678	1	42131683		no_hit	1:40379850
1872359	0.226545	1	43391347		no_hit	1:41976576
ARS-BFGL-NGS-75560	0.134667	1	43777950	1:43674721//1:43664382	multi_hit	1:42335126//1:42345465
ARS-BFGL-NGS-93346	0.24344	1	43866604	1:43728416//2:24114539	multi_hit	1:42404391//2:23382379
BTA-89748-no-rs	0.0132626	1	45515106	1:45570007//1:45610880	multi_hit	1:44176118//1:44177891
1867786	0.0728155	1	45536995		no_hit	1:43022615
BTA-21519-no-rs	0.372312	1	46229322	1:45947480//1:45986517	multi_hit	1:45214460
BTA-89822-no-rs	0.327446	1	47065260	1:47045229//27:774680	multi_hit	1:46223040//21:59881366
BTA-95262-no-rs	0.107713	1	47119268	1:46901458//Un.6233:4974	multi_hit	1:46138869
1873441	0.325	1	47372646		no_hit	1:40169491
ARS-BFGL-NGS-43530	0.0571809	1	47374166	1:43259208//1:43270784//1:43242934//1:43301057//Un.3686:9723	multi_hit	1:41939493//1:41955764//1:41967340//1:41997605
BTB-01615915	0.314516	1	47466443	Un.85:170121	single_Un	1:49734575
1871575	0.484055	1	48062177		no_hit	1:48866528
1866702	0.283063	1	48547741		no_hit	1:47745480
466137	0.426559	1	48689182		no_hit	1:50659168//6:27588899
1870499	0.248864	1	50222675	1:50261397//Un.85:325819	multi_hit	1:49578738
Hapmap50221-BTA-112986	0.276738	1	50222675	1:50261397//Un.85:325819	multi_hit	1:49578738
BTB-00132601	0.270053	1	50282112	Un.96:223611	single_Un	1:50111414
ARS-BFGL-NGS-38261	0.481383	1	50319322	Un.96:182467	single_Un	1:50158235
352571	0.148454	1	50853397		no_hit	1:50732278
1865341	0.422727	1	51389104		no_hit	1:50884893
ARS-BFGL-NGS-98459	0.444149	1	51389104	Un.96:257547	single_Un	1:50077376
352902	0.336598	1	51506986		no_hit	1:49397610
Hapmap23148-BTA-123974	0.464096	1	52898766	1:13767982//1:52388163	multi_hit	1:52251694
1869432	0.235763	1	52946448	1:54341170//1:54489542	multi_hit	1:54288753
ARS-BFGL-NGS-37379	0.364865	1	53822910	1:53880018//10:4169869	multi_hit	1:54901166//10:4599093
ARS-BFGL-NGS-104377	0.210959	1	54183662	1:54185147//X:76123083//X:76761360//4:34770125//26:17035200//Un.773:59745	multi_hit	more than 5 alignments not shown
1867891	0.375	1	54801753	1:54829195//6:88348032	multi_hit	1:53940395
344280	0.096541	1	55068453	1:57962943//Un.6391:2699	multi_hit	1:57672661
464351	0.147059	1	55394738	1:50780133//6:27987401	multi_hit	1:50659066//6:27588797
BTA-103555-no-rs	0.16313	1	55513137	1:50169472//Un.633:46371	multi_hit	1:49480638
353145	0.453512	1	57180147		no_hit	1:56902631
1875842	0.284404	1	57449585	1:57702386//1:57892468	multi_hit	1:57426987
Hapmap44594-BTA-25389	0.281915	1	57449585	1:57702386//1:57892468	multi_hit	1:57426987
1869586	0.111111	1	60663283	1:57729355//1:57865043	multi_hit	1:57497825
1867948	0.49093	1	61216643	1:62903761//Un.1001:5265	multi_hit	1:62344691
BTB-02009342	0.37973	1	61216643	1:61182530//24:39747689	multi_hit	1:60753573//24:38779736
352608	0.0774974	1	61281295		no_hit	1:62924068
BTB-02006134	0.483827	1	61722147	1:61781773//Un.2446:9727	multi_hit	1:61357379
1859347	0.124424	1	62742749	1:62701152//Un.7073:1593	multi_hit	1:62124651
BTA-103663-no-rs	0.181333	1	62742749	1:62700887//Un.7073:1328	multi_hit	1:62124386
ARS-BFGL-NGS-91410	0.184987	1	62792100	Un.420:26315	single_Un	1:62420424
Hapmap42400-BTA-102731	0.424	1	63034014	1:62903761//Un.1001:5265	multi_hit	1:62344691
1874680	0.324201	1	63570304		no_hit	1:63825188
1861946	0.392857	1	64091421	1:63879799//Un.7415:558	multi_hit	1:63534405
BTB-00027516	0.253333	1	65244081	Un.890:39873	single_Un	1:65769328
1859700	0.386364	1	67680630		no_hit	1:66230091
346995	0.377876	1	69551739	1:63836379//1:63979202	multi_hit	1:63507836
1875278	0.139773	1	69576305		no_hit	1:71751577
350284	0.31182	1	70411645	Un.1269:35919	single_Un	1:71160239
1872780	0.122191	1	71357245		no_hit	1:70832530
1874207	0.182558	1	72502800	Un.1088:50316	single_Un	1:71932575
ARS-BFGL-NGS-109101	0.16	1	72502800	Un.1088:30155	single_Un	1:71952197
1876319	0.0388128	1	74099262		no_hit	1:73441389
Hapmap52010-BTA-34646	0.101064	1	74099262	1:74255433//1:94248441	multi_hit	1:73441389
1873638	0.125891	1	76291522	1:75559937//Un.1144:19392	multi_hit	1:74751227
BTA-40478-no-rs	0.0366197	1	78966221	1:88650926//Un.793:10743	multi_hit	1:87226006
1876260	0.342956	1	79937590		no_hit	1:77523208
BTB-01764839	0.263926	1	81318445	Un.928:30959	single_Un	1:83672872
353013	0.417872	1	82377933		no_hit	1:81097977
BTB-01915967	0.174202	1	83367804	Un.371:81586	single_Un	1:84227252
353617	0.0630915	1	84314501	1:117239287//Un.747:52996	multi_hit	1:116423601
1859427	0.202103	1	84397380		no_hit	1:83145842
344118	0.17548	1	85439533	1:85642599//Un.371:122739	multi_hit	1:84269107
349541	0.205214	1	86164724	1:85503593//Un.371:28595	multi_hit	1:84175752
354458	0.140931	1	86748499		no_hit	more than 5 alignments not shown
BTB-01195945	0.251989	1	88336773	1:90663469//1:90825285	multi_hit	1:89189213
1867164	0.0494924	1	88603116	1:88648958//Un.793:12711	multi_hit	1:87224038
351698	0.458699	1	89161165	1:89297846//Un.7915:240	multi_hit	1:87780375
345452	0.467459	1	89646908	1:89733517//1:89978976	multi_hit	1:88167139
1869746	0.447846	1	92325177		no_hit	1:90802931
BTA-24073-no-rs	0.26738	1	93154370	1:93263038//1:93041987	multi_hit	1:91533901
1876037	0.308486	1	93479598		no_hit	1:91731946
1875520	0.432955	1	94336479		no_hit	1:92489624
1870577	0.15103	1	95456527		no_hit	1:94746850
BTB-01613887	0.0252366	1	96075933	Un.11:524358	single_Un	1:104926538
Hapmap24383-BTA-158893	0.0625	1	96075933	1:95972035//Un.1899:4825	multi_hit	1:94471948
1864292	0.463134	1	96646195	1:96607783//Un.321:80506	multi_hit	1:95258770
BTB-01086542	0.469333	1	96646195	1:96628972//Un.321:101488	multi_hit	1:95279975
Hapmap41451-BTA-119981	0.298667	1	96646195	1:96607783//Un.321:80506	multi_hit	1:95258770
1865612	0.375	1	96692593		no_hit	1:95685453
BTA-44249-no-rs	0.256	1	96957948	1:97953339//1:97820386	multi_hit	1:96472067
352738	0.209902	1	98779078		no_hit	1:97292361
BTB-01776422	0.0185676	1	100161835	Un.11:768980	single_Un	1:105134888
1870535	0.328018	1	103167665		no_hit	1:101476469
ARS-BFGL-NGS-118286	0.425333	1	103229117	Un.11:803679	single_Un	1:105169245
346781	0.328571	1	103684113	Un.1062:43948	single_Un	1:115668351
BTB-01094046	0.349866	1	103684113	Un.367:98208	single_Un	1:115654919
1876345	0.0616438	1	103709258		no_hit	1:102099040
348653	0.191237	1	104053003	1:96744251//Un.321:155637	multi_hit	1:95394906
BTB-01331013	0.464096	1	104670914	Un.11:441442	single_Un	1:104842361
BTB-00006833	0.467828	1	105134645	1:105349688//1:105447557	multi_hit	1:103623793
BTB-01614019	0.16756	1	105164599	Un.11:481131	single_Un	1:104881796
1869610	0.424658	1	105688294		no_hit	1:104152463
BTB-00044939	0.118207	1	105805554	24:52613324//Un.11:1005928	multi_hit	1:105355814//24:51342941
349106	0.484262	1	105829263		no_hit	1:104016822
1871754	0.277273	1	106079523	Un.376:27030	single_Un	1:104722171
BTB-00046247	0.205333	1	106079523	Un.1327:21004	single_Un	1:104048241
Hapmap38819-BTA-24291	0.239362	1	106079523	Un.376:27030	single_Un	1:104722171
1872812	0.428406	1	106298619	1:105382899//1:105481147	multi_hit	1:103657388
1872813	0.447489	1	106298619	1:105441845//1:105343974	multi_hit	1:103618079
BTB-01776404	0.492042	1	106298619	Un.11:742242	single_Un	1:105108951
1872713	0.258503	1	106469961	Un.11:403329	single_Un	1:104804260
1873696	0.206422	1	106469961	Un.11:1064477	single_Un	1:105414508
ARS-BFGL-NGS-111126	0.229111	1	106469961	Un.11:1066036	single_Un	1:105416066
BTB-00045007	0.143817	1	106469961	Un.11:984755//Un.11:893237	multi_hit	1:105334660
BTB-01648341	0.1313	1	106469961	Un.11:1037720	single_Un	1:105387594
351458	0.439917	1	106618400	Un.11:812553	single_Un	1:105178018
BTB-00045108	0.401596	1	106618400	Un.11:942562	single_Un	1:105293236
BTB-01690684	0.430481	1	106618400	Un.11:825947	single_Un	1:105191465
BTB-01690739	0.431081	1	106618400	Un.11:850280	single_Un	1:105215796
BTB-02073725	0.400266	1	106618400	Un.11:913310	single_Un	1:105264358
ARS-BFGL-NGS-112619	0.231383	1	106738821	Un.11:617104	single_Un	1:104991163
ARS-BFGL-NGS-119528	0.24734	1	106738821	Un.11:556868	single_Un	1:104958924
BTB-01776340	0.237288	1	106738821	Un.11:717479	single_Un	1:105084197
BTB-01995287	0.244624	1	106738821	Un.11:662718	single_Un	1:105028357
ARS-BFGL-NGS-70855	0.160428	1	106813346	1:107572909//10:77704268//3:17340571//15:78503407//Un.1622:25395	multi_hit	1:106538660//10:75853428//15:79322274//3:16014885
BTB-01808842	0.235849	1	107238266	Un.857:38027	single_Un	1:106228836
BTB-00048319	0.169761	1	107837380	1:107916847//Un.6189:50	multi_hit	1:106881204
344174	0.197073	1	108132484	1:108236979//1:108238631	multi_hit	1:107205594
344959	0.201253	1	108132484	1:108237196//1:108238611	multi_hit	1:107205377
1865615	0.45672	1	109569253		no_hit	1:108634690
1870913	0.345708	1	109717257	1:109329095//Un.2015:24442	multi_hit	1:108444502
1875816	0.213152	1	110100384	1:104285497//13:22899992	multi_hit	1:102585973//13:23714497
1871983	0.124146	1	110632480		no_hit	1:107872287
344760	0.292517	1	110872219	Un.29:82462	single_Un	1:116302285
BTB-01953588	0.487671	1	112095725	Un.29:143122	single_Un	1:116180026
353193	0.189664	1	112880130	1:112782900//Un.3918:11715	multi_hit	1:111480027
BTA-47238-no-rs	0.323607	1	114072354	1:114670401//Un.1043:34224	multi_hit	1:113215525
1866808	0.24263	1	114246015	Un.29:602634	single_Un	1:115777294
BTB-01191390	0.239946	1	115311866	Un.29:273872	single_Un	1:116046553
344557	0.0573347	1	115441957		no_hit	1:115351535
348588	0.103295	1	115698875	1:117238953//Un.747:53330	multi_hit	1:116423935
349467	0.0853594	1	115698875	1:117239110//Un.747:53173	multi_hit	1:116423778
351051	0.0963421	1	115698875	1:117239091//Un.747:53216	multi_hit	1:116423821
351709	0.0960248	1	115698875	1:117239228//Un.747:53055	multi_hit	1:116423660
352316	0.0627259	1	115698875	1:117242742//Un.747:49579	multi_hit	1:116420146
354189	0.096541	1	115698875	1:117239005//Un.747:53278	multi_hit	1:116423883
1870745	0.187003	1	116501523	Un.29:144110	single_Un	1:116179038
BTA-94921-no-rs	0.179245	1	116501523	1:116795836//Un.2067:21999	multi_hit	1:115109198
351124	0.370304	1	116719176	Un.29:637696	single_Un	1:115742235
1869137	0.456579	1	116820290	1:116795876//Un.2067:22039	multi_hit	1:115109238
351524	0.3507	1	116820290	Un.29:82226	single_Un	1:116301954
1875102	0.14966	1	116869212	1:116652777//Un.2067:14043	multi_hit	1:115022208
BTB-01591344	0.204244	1	116869212	Un.29:216060	single_Un	1:116103725
Hapmap51663-BTA-94927	0.182306	1	116869212	1:116652777//Un.2067:14043	multi_hit	1:115022208
352777	0.324849	1	116934834	Un.29:429426	single_Un	1:115950381
347413	0.306117	1	116934992	Un.29:175650	single_Un	1:116147515
1874139	0.467963	1	117132738	1:117242907//Un.747:49414	multi_hit	1:116419981
352315	0.478635	1	117132738	1:117239282//Un.747:53001	multi_hit	1:116423606
BTB-01191211	0.393586	1	117157118	Un.29:81408	single_Un	1:116301231
BTB-01094119	0.0398936	1	117526930	Un.367:29831	single_Un	1:115584713
353210	0.429861	1	117879705	Un.558:11958	single_Un	1:117102474
BTA-105039-no-rs	0.0452128	1	117935280	1:117369407//1:117595722	multi_hit	1:116569378
345641	0.197409	1	118800643		no_hit	1:117619160
BTB-01191355	0.466578	1	118891282	Un.29:115188	single_Un	1:116207942
345863	0.478833	1	119794211	1:119794249//4:15633758	multi_hit	1:118922977
349450	0.479307	1	119794211	1:119794597//4:15633402	multi_hit	1:118923333
BTB-01543375	0.411141	1	119794211	1:119935084//Un.877:46552	multi_hit	1:119062902
BTB-00050968	0.229443	1	120372217	Un.29:641813	single_Un	1:115738119
464550	0.419906	1	120443789	Un.29:15619	single_Un	1:116235429
354105	0.315862	1	120794849	1:120762670//Un.6187:2247	multi_hit	1:119758394
BTB-00050887	0.406667	1	121607485	Un.29:497265	single_Un	1:115882381
BTB-01514979	0.408	1	121607485	Un.29:461873	single_Un	1:115917892
1874911	0.212329	1	122081836	1:123968422//1:124036021	multi_hit	1:122719883
1870947	0.212329	1	122462004		no_hit	1:119592326
1876412	0.0918605	1	122772144		no_hit	1:122067666
BTB-00051001	0.140957	1	123610349	Un.1062:22622	single_Un	1:115689669
BTB-01694763	0.178763	1	124499731	1:124477745//1:124593474	multi_hit	1:123153828//1:123270010
1872657	0.234694	1	125984793	1:126070216//Un.5707:454	multi_hit	1:124692274
353965	0.474768	1	126236416	1:122764947//Un.10938:366	multi_hit	1:121552371
352246	0.238625	1	126251224	Un.29:429163	single_Un	1:115950644
BTB-01404545	0.31516	1	126295739	Un.1008:27887	single_Un	1:125132039
351812	0.271877	1	126324322		no_hit	1:124918376
BTB-01404702	0.203812	1	126392828	Un.954:26132	single_Un	1:125188443
1865408	0.0646259	1	126562286	1:117376896//1:117588234	multi_hit	1:116576867
1864419	0.471591	1	126796503	1:125606549//Un.973:16119	multi_hit	1:124229061
1865424	0.117991	1	126971872	Un.29:201881	single_Un	1:116121283
1866936	0.471461	1	129242122	1:129270725//Un.7525:4403	multi_hit	1:128117807
Hapmap42138-BTA-21868	0.40508	1	129242122	1:129270725//Un.7525:4403	multi_hit	1:128117807
1866454	0.139269	1	129534671		no_hit	1:129743120
1872891	0.217703	1	129534671		no_hit	1:129360613
1868595	0.492063	1	129603985		no_hit	1:128755717
1873746	0.103175	1	131456671		no_hit	1:136375095
ARS-BFGL-NGS-44711	0.138298	1	131623923	Un.316:101009	single_Un	1:131111445
BTB-01476933	0.151596	1	131623923	1:131592031//1:131776268	multi_hit	1:130381286
ARS-BFGL-NGS-103751	0.0782493	1	131733508	Un.302:57643	single_Un	1:136832697
ARS-BFGL-NGS-44780	0.146277	1	131901232	Un.1107:20346	single_Un	1:133183163
ARS-BFGL-NGS-972	0.0917553	1	132271237	Un.206:199885	single_Un	1:130984703
343199	0.301036	1	132341882		no_hit	1:130777941//1:56012706
1866449	0.0670455	1	132688606		no_hit	1:121479143
BTA-51376-no-rs	0.0782493	1	132688606	1:132458295//1:132497310	multi_hit	1:131580342
ARS-BFGL-NGS-23583	0.268097	1	133050519	1:133029317//X:14939079//X:35417040//26:9729285//24:58188956	multi_hit	more than 5 alignments not shown
ARS-BFGL-NGS-54586	0.356383	1	133259854	Un.206:145834	single_Un	1:130964390
1869498	0.276765	1	133331498	1:134695812//1:134757617	multi_hit	1:133707945
1869862	0.264172	1	133446996	1:135505521//1:135824244	multi_hit	1:134576089
345411	0.223205	1	133446996	1:135509680//1:135820085	multi_hit	1:134580248
1875594	0.397135	1	137000997		no_hit	1:135693258
ARS-BFGL-NGS-107707	0.355615	1	137776043	Un.553:49504	single_Un	1:136709558
ARS-BFGL-NGS-33335	0.362667	1	137926511	Un.553:13679	single_Un	1:136745286
ARS-BFGL-NGS-10246	0.138298	1	138119457	1:138165926//17:31952055	multi_hit	1:137080380
ARS-BFGL-NGS-18119	0.474599	1	138147543	Un.302:130105	single_Un	1:136905127
ARS-BFGL-NGS-113313	0.366577	1	140191584	Un.947:35995	single_Un	1:140031898
1864026	0.196429	1	142642594	1:143561763//1:143611781	multi_hit	1:142370512
BTB-00040439	0.246011	1	143771893	Un.302:93513	single_Un	1:136868487
1865813	0.285714	1	144230610	1:143078435//1:143449604	multi_hit	1:142247979
ARS-BFGL-NGS-118821	0.191057	1	144275162	1:144271780//25:40637278	multi_hit	1:142999555//25:39345742
Hapmap48127-BTA-93939	0.191489	1	144682317	1:143561763//1:143611780	multi_hit	1:142370512
462420	0.368704	1	146408856		no_hit	1:145596868
ARS-BFGL-NGS-76373	0.267409	1	147075251	1:147021001//1:147042590//1:147057973	multi_hit	1:145901459//1:145949678//1:146084621//1:146105957//1:146107364
342678	0.353799	1	147773268	1:147670374//Un.5477:7751	multi_hit	1:146558794
465992	0.311914	1	147773268	1:147673761//1:147701256	multi_hit	1:146527947//1:146555407
ARS-BFGL-NGS-111111	0.464481	1	147842220	Un.1188:23206	single_Un	1:146302724
BTA-58315-no-rs	0.379357	1	149809094	1:149865184//1:117453	multi_hit	1:138909//1:148566789
350531	0.0901133	1	150188944		no_hit	1:148851084
ARS-BFGL-NGS-97757	0.112732	1	150589078	Un.806:37116	single_Un	1:149746651
Hapmap25017-BTA-124913	0.388298	1	151286556	1:151386835//1:151456808	multi_hit	1:149969397
1862498	0.1625	1	151562633	1:151424721//1:151495783	multi_hit	1:150008106
465978	0.202667	1	151773367	1:151589008//1:151667596	multi_hit	1:150074206//1:150110510
350132	0.149663	1	152596011	Un.1404:17582	single_Un	1:151457155
352743	0.15086	1	152596011	Un.1404:17493	single_Un	1:151457244
BTB-00070218	0.174202	1	154090030	1:151319131//Un.3927:8259	multi_hit	1:149901682
344453	0.317024	1	157372290		no_hit	1:155745134
BTB-01686439	0.248	1	157389929	1:155451308//12:38878326	multi_hit	1:153727592//12:38716080
ARS-BFGL-NGS-100310	0.297784	1	158137016	1:158175657//7:43549591	multi_hit	1:156366103//7:46346229
1863612	0.0613636	1	159389544		no_hit	1:154061735
346020	0.407119	1	160447282	1:160332710//1:160428314	multi_hit	1:138692649
ARS-BFGL-NGS-76717	0.21902	1	161021443	1:161062328//Un.649:35707	multi_hit	1:45038244	Un.7180001786356:56700
353684	0.496902	10	557026	Un.360:13761//10:234438//16:40789173	multi_hit	10:718015
354460	0.496114	10	557026	Un.360:13828//10:234371//16:40789106	multi_hit	10:717948
ARS-BFGL-NGS-6048	0.077748	10	2377496	Un.269:38501	single_Un	10:41893
347847	0.486003	10	3316686	Un.6149:251//10:104765	multi_hit	10:587922
1864132	0.102273	10	4130421	10:2700329//10:2731043	multi_hit	10:3163696
348993	0.278324	10	4130421	Un.269:81585	single_Un	more than 5 alignments not shown
BTA-11111-rs29016875	0.291892	10	5699511	10:5699511//9:16397507//7:110047433	multi_hit	10:6003240//7:110666117//9:16746248
ARS-BFGL-NGS-4488	0.470509	10	6094404	10:6080489//18:60521406//18:60704279	multi_hit	10:6476252//18:60782869
ARS-BFGL-BAC-12289	0.196237	10	6127403	10:5946570//Un.1291:15551	multi_hit	10:6243331
1870694	0.363426	10	6493883		no_hit	10:6369805
1872105	0.0839002	10	6704917	10:6665657//10:6764728	multi_hit	10:7043368
BTA-118104-no-rs	0.182181	10	7313263	10:7359046//Un.1916:15076	multi_hit	10:7729010
ARS-BFGL-NGS-39179	0.316489	10	14563521	Un.413:30182	single_Un	10:14616020
354427	0.394112	10	14943961		no_hit	10:15263459
1862989	0.168203	10	16163132		no_hit	10:15974499
ARS-BFGL-NGS-14122	0.168478	10	16163132	Un.413:52884	single_Un	10:14638720
344816	0.081701	10	16185834		no_hit	10:15909237
1860762	0.402743	10	17177812		no_hit	10:16875097
343608	0.402818	10	17406689	10:17349609//10:17601042	multi_hit	10:17075329
ARS-BFGL-NGS-90657	0.491957	10	17583453	Un.755:41126	single_Un	10:15528411
1864853	0.330682	10	18160491		no_hit	10:17914022
464642	0.31806	10	18654669	10:17990730//10:18020465	multi_hit	10:17662557
1864386	0.246032	10	19277283	10:19353878//10:19457960	multi_hit	10:18921165
Hapmap39474-BTA-19488	0.158667	10	19277283	10:19353878//10:19457960	multi_hit	10:18921165
BTA-62308-no-rs	0.127027	10	20200256	10:28660462//29:4843746	multi_hit	1:128265650//10:29176267//29:4737856
1861480	0.0504587	10	20455713	10:21525523//Un.3462:9043	multi_hit	10:21069744
1865584	0.3	10	20677217	10:17983749//10:18013484	multi_hit	10:17655576
460471	0.302959	10	21114072		no_hit	10:20632529
342707	0.188163	10	21808418	10:21808577//10:21827465	multi_hit	10:21342470//10:21372342
1871042	0.323256	10	22672606	10:19806041//Un.1555:748	multi_hit	10:19366262
352763	0.376677	10	25457292		no_hit	10:26207540
Hapmap47512-BTA-114443	0.250696	10	25760730	10:26768220//10:26951990	multi_hit	10:27485823
Hapmap47352-BTA-62263	0.498667	10	25801390	10:25801390//10:25692733//Un.3747:1436	multi_hit	10:26322563//10:26431631
1868073	0.341686	10	26281139	Un.5027:2043//10:25912270	multi_hit	10:26542508
1871689	0.226651	10	26403777		no_hit	10:27004974
354466	0.459565	10	26463687		no_hit	10:27098152
1861997	0.285885	10	26828322	10:26768220//10:26951990	multi_hit	10:27485823
BTB-01697310	0.356568	10	26868818	Un.1234:24169	single_Un	10:27421233
1868765	0.360544	10	28833333	10:30145335//Un.4527:942	multi_hit	10:30654569
Hapmap39767-BTA-63294	0.260638	10	28833333	10:30145335//Un.4527:942	multi_hit	10:30654569
1872700	0.267735	10	30295466		no_hit	10:30774096
BTA-22003-no-rs	0.250814	10	30295466	10:30188332//14:37221226//11:75405444//5:114272771	multi_hit	10:30698044//11:73302146//14:42465553//5:107867222
BTB-00418037	0.222384	10	30750446	Un.682:44754	single_Un	10:27547387
1874762	0.151826	10	31012229		no_hit	10:31464687
1872116	0.376993	10	31372923		no_hit	10:31796772
Hapmap46308-BTA-59382	0.292225	10	32544760	10:19806041//Un.1555:748	multi_hit	10:19366262
348006	0.394737	10	32815789		no_hit	10:25732248
1860928	0.124096	10	33786898	10:33948803//Un.5411:1322	multi_hit	10:34299783
1873830	0.332184	10	34088196	10:33531527//Un.3445:12221	multi_hit	10:33877992
1870004	0.378685	10	34852031		no_hit	10:35032695
354321	0.0531417	10	35014358		no_hit	10:35212962
1868152	0.443794	10	35904353		no_hit	10:34193887
1875365	0.226136	10	35928246		no_hit	10:35479280
1874661	0.495261	10	37080762		no_hit	10:37212468
BTA-01320-no-rs	0.0331565	10	37932900	10:37718655//10:37804581	multi_hit	10:37995157
Hapmap34838-BES10_Contig603_291	0.428191	10	38216575	10:38264639//Un.4159:11262	multi_hit	10:38424075
1865534	0.0249433	10	38463823	10:37736594//10:37788166	multi_hit	10:37977218
354487	0.15578	10	41331323		no_hit	10:41575638
348443	0.431195	10	43746355	10:44711019//10:44853278	multi_hit	10:44601357
1868241	0.25772	10	44133332	10:42642702//Un.8842:986//Un.3284:4767	multi_hit	10:42613344
BTB-01288875	0.373995	10	44497952	Un.575:51963	single_Un	10:39278374
BTA-108060-no-rs	0.404054	10	45101987	10:44985570//10:45022992	multi_hit	10:44733798
466122	0.391956	10	45134875		no_hit	10:44844722
1863724	0.368957	10	45231499		no_hit	10:44973409
1873017	0.24656	10	45395005		no_hit	10:43031877
1859503	0.282609	10	45605586	10:47378152//10:47349611	multi_hit	10:47064500
348967	0.328052	10	45605586	10:44924409//Un.4422:4069	multi_hit	10:44672540
1860639	0.444581	10	48135080	10:48049579//Un.3037:2905	multi_hit	10:47718560
BTA-68192-no-rs	0.422667	10	48964250	10:49031849//Un.3201:7822	multi_hit	10:48728214
1872172	0.14123	10	49469367		no_hit	10:48603725
1870298	0.490783	10	50896762	10:50916221//10:51017421	multi_hit	10:50623128
1876219	0.46659	10	51138490		no_hit	10:50680586
465209	0.0728123	10	51411471	10:51077387//8:87030834	multi_hit	10:50684747
1872540	0.21542	10	52019520		no_hit	10:50445303
Hapmap50870-BTA-111277	0.18	10	52019520	26:9639393//10:50789973	multi_hit	10:50445303
BTB-00424333	0.15107	10	52119069	Un.515:57639	single_Un	10:52372286
BTB-01677645	0.132	10	52737513	Un.512:43018	single_Un	10:52280724
1864404	0.226757	10	53007997		no_hit	10:50462356
BTB-00429663	0.321809	10	54860471	10:54928554//10:54955033	multi_hit	10:54206302
BTB-00428180	0.474599	10	56497454	10:56318827//10:56480168	multi_hit	10:55591993
1873062	0.0628019	10	56557411		no_hit	10:54250233
347242	0.414691	10	57144202	10:56002497//10:56260913	multi_hit	10:55286320
BTA-88343-no-rs	0.435829	10	57638140	10:56586773//10:56608863	multi_hit	10:55708101
1875076	0.128409	10	57855408	10:57898914//10:57989955	multi_hit	10:56969691
BTB-01677628	0.0437666	10	58087290	Un.512:65735	single_Un	10:52303038
BTA-66038-no-rs	0.435829	10	58147053	10:58149675//10:58513152	multi_hit	10:57193699
1862828	0.0534091	10	58677956	10:51456763//10:51925787	multi_hit	10:50963686//10:51465351
1868897	0.263848	10	58708936	10:71383735//10:71372366	multi_hit	10:69599050
353791	0.115977	10	59669114		no_hit	10:55869514
BTA-87642-no-rs	0.395543	10	61288406	more than 5 alignments not shown	multi_hit	more than 5 alignments not shown
1873051	0.402523	10	61645811	10:50054134//Un.519:2972	multi_hit	10:49732653
1866729	0.218527	10	63492537		no_hit	10:58775845
1861614	0.412844	10	64128837		no_hit	10:62675107
1873082	0.179954	10	64798299		no_hit	10:62868045
ARS-BFGL-NGS-23742	0.230667	10	64798299	10:65849012//19:4253813	multi_hit	10:64316811
1863490	0.405467	10	65952064	Un.50:69491	single_Un	10:64905140
Hapmap41275-BTA-47175	0.357713	10	65952064	Un.50:69491	single_Un	10:64905140
1861841	0.373272	10	70262101	Un.6269:1020//10:70226965	multi_hit	10:68604117
342611	0.472496	10	70262101		no_hit	more than 5 alignments not shown
Hapmap40849-BTA-98725	0.432181	10	70262101	10:70226965//Un.6269:1020	multi_hit	10:68604117
1861840	0.327664	10	70552189	10:70581260//10:70608836	multi_hit	10:68963110
1871461	0.287982	10	70552189		no_hit	10:67360968
Hapmap47459-BTA-98716	0.370968	10	70552189	10:70581260//10:70608836	multi_hit	10:68963110
BTA-26321-no-rs	0.139257	10	70863251	10:70780011//10:71180734	multi_hit	10:69394382
BTA-85657-no-rs	0.0558511	10	71596514	10:73275940//10:73324518	multi_hit	10:71591199
1864030	0.153061	10	73066799	Un.6702:898//10:73029498	multi_hit	10:71280791
1870545	0.0498866	10	73533331		no_hit	10:71933019
1874740	0.137767	10	73801365		no_hit	10:71985171
1870468	0.341743	10	74550952	19:22036884//10:74535384	multi_hit	10:72781550//19:22584383//9:54071313
Hapmap31149-BTA-152372	0.171088	10	75745783	10:68941587//Un.3466:5160	multi_hit	10:67391727
1867590	0.26484	10	75989024		no_hit	10:74130714
351360	0.354897	10	79864903	10:79625237//10:79706854	multi_hit	10:77844350
UA-IFASA-1616	0.368633	10	79864903	10:79625237//10:79706854	multi_hit	10:77844350
BTA-76282-no-rs	0.318667	10	80634384	10:80499736//Un.2371:14776//Un.4572:9601	multi_hit	10:78608571
1865162	0.294253	10	80769772		no_hit	10:79455690
1876223	0.068306	10	83409988		no_hit	10:68342128
353556	0.379577	10	83882824		no_hit	10:81830884
344817	0.45319	10	84061901	Un.1250:30125	single_Un	10:82204992
1875409	0.223864	10	84486828	10:84473067//20:53998901	multi_hit	10:82565530//20:51022149
BTB-01600670	0.116	10	84914992	Un.509:22976	single_Un	10:82830782
1867628	0.197279	10	85213921	10:85665268//10:85739762	multi_hit	10:83573892
347705	0.447992	10	85825078	10:85859609//Un.1193:35220	multi_hit	10:83762976
349822	0.385567	10	86146899		no_hit	10:83939841
BTB-01927033	0.134667	10	90524814	Un.929:32221	single_Un	10:90020110
1875413	0.326136	10	91193329		no_hit	10:89641780
1870677	0.0861678	10	94414577	Un.7199:4859//10:96474580	multi_hit	10:95089646
BTB-01526525	0.180851	10	94966375	Un.499:29445	single_Un	10:94852075
1874717	0.362269	10	95325558	10:96320134//10:96235549	multi_hit	10:94612785
BTB-01526503	0.0984043	10	95712416	Un.114:54911	single_Un	10:94807697
BTB-01526459	0.168449	10	96332756	Un.114:32820	single_Un	10:94786066
354023	0.407656	10	98244959		no_hit	10:96695555
346580	0.256186	10	98360283	Un.9930:446//Un.499:88627	multi_hit	10:94911228//10:94992679
349297	0.253223	10	98360283	Un.9930:251//Un.499:88843	multi_hit	10:94911444//10:94992895
349298	0.252996	10	98360283	Un.9930:353//Un.499:88720	multi_hit	10:94911321//10:94992772
BTB-01010697	0.266578	10	98360283	Un.114:257753	single_Un	10:94950605
1871267	0.124714	10	98487975	10:98504844//Un.3157:8638	multi_hit	10:96956363
354143	0.3179	10	98805501		no_hit	10:97276611
BTA-82413-no-rs	0.264	10	99641137	10:99381641//10:99605137	multi_hit	10:97916188
1865353	0.172336	10	99641226	Un.114:20729	single_Un	10:94773975
347311	0.0630137	10	99831880		no_hit	10:100994596
BTA-119060-no-rs	0.148936	10	100861059	10:101192198//Un.1489:17747	multi_hit	10:99442350
BTB-01255458	0.451351	10	101109407	Un.1016:28220	single_Un	10:99270875
BTB-00446287	0.278667	10	101378012	Un.701:44240	single_Un	10:98420963
BTA-88322-no-rs	0.428763	10	101656356	10:101512476//10:101624834	multi_hit	10:99797336
BTB-01398033	0.462428	10	102253006	10:101620249//10:101507892	multi_hit	10:99792751
BTA-21035-no-rs	0.22	10	102815898	10:102726324//10:102832816	multi_hit	10:100871194
1860857	0.313846	10	103334743	10:102711890//10:102782386	multi_hit	10:100851885
348334	0.496648	10	103334743	10:103313095//10:103244765//Un.1844:23770	multi_hit	10:101332487
1868153	0.46347	10	105100368	10:105098313//10:105098805	multi_hit	10:103120834//10:103121326
346962	0.318491	11	368452		no_hit	11:1362124
462945	0.259853	11	1801183	11:2002473//11:2125649	multi_hit	11:1895983
461151	0.396416	11	2119843	11:2125764//11:2002373	multi_hit	11:1895868
461365	0.388294	11	2119843	11:2002608//11:2125514	multi_hit	11:1896118
463187	0.353727	11	2119843	11:2002497//11:2125625	multi_hit	11:1896007
344510	0.281698	11	2659666	11:1992496//11:2179742	multi_hit	11:1841901
462424	0.238705	11	2659666		no_hit	11:2345639
463368	0.242981	11	2659666		no_hit	11:2345618
346645	0.37587	11	4072985	Un.1919:22928	single_Un	11:3283187
ARS-BFGL-BAC-12408	0.344828	11	4580917	Un.1797:10765	single_Un	11:4590066
ARS-BFGL-NGS-75191	0.384309	11	4795981	Un.705:50033	single_Un	11:3906003
1874589	0.226757	11	5636508		no_hit	11:4851705
BTB-01802899	0.188503	11	6515925	Un.1127:23949	single_Un	11:6458630
1870489	0.332553	11	6746319		no_hit	11:6591276
Hapmap30370-BTA-99862	0.162234	11	7920649	11:14499390//Un.1717:21434	multi_hit	11:13870240
1863949	0.253388	11	9204437	11:13543049//Un.3860:11888	multi_hit	11:12970800
1860117	0.222222	11	9313157		no_hit	11:7625345
BTA-122291-no-rs	0.162234	11	9313157	4:25872983//11:12272319	multi_hit	11:11804294
1868054	0.0696822	11	9560885		no_hit	11:9276291
BTA-92021-no-rs	0.420213	11	9691077	11:9657830//Un.3276:1454	multi_hit	11:9385008
1875811	0.497701	11	9726127		no_hit	11:10525651
1871494	0.404878	11	10601924		no_hit	11:7897531
463376	0.245	11	11010846	11:11082585//11:11115180	multi_hit	11:10687446
1873334	0.403409	11	12429308	11:12361200//Un.948:21534	multi_hit	11:11886938
349135	0.413551	11	12885963	Un.704:13838	single_Un	11:12060276
352124	0.413133	11	12885963	Un.704:14154	single_Un	11:12060592
BTB-00649769	0.43484	11	12885963	Un.704:50763	single_Un	11:12088913
1875429	0.0504587	11	13838009		no_hit	11:21374188
1875738	0.0899533	11	14140313		no_hit	11:18735310
Hapmap48692-BTA-24694	0.276139	11	14870693	11:14870693//11:14915896	multi_hit	11:14241827//11:14286857
BTA-91697-no-rs	0.198939	11	17356168	11:17223913//11:17417622	multi_hit	11:16487586
345783	0.0712442	11	19530290	11:19527507//Un.5048:7862//17:33124661	multi_hit	11:18541698
351884	0.453867	11	20042610		no_hit	11:19098410
354089	0.435534	11	20042610	11:20100578//11:21142115	multi_hit	11:19101123
Hapmap39596-BTA-86565	0.425333	11	20042610	11:20101253//11:21142790	multi_hit	11:19101798
1866422	0.375854	11	20223876	11:20101253//11:21142790	multi_hit	11:19101798
1875310	0.180523	11	20306148		no_hit	11:19420453
BTA-26718-no-rs	0.118351	11	20306148	11:17653517//Un.1311:39033	multi_hit	11:16820196
1860218	0.229792	11	21451058	11:21034093//11:21534183	multi_hit	11:20404309
BTB-01537954	0.241287	11	23878896	Un.401:40678	single_Un	11:25036830
BTA-120837-no-rs	0.285523	11	23907606	more than 5 alignments not shown//more than 5 alignments not shown	multi_hit	more than 5 alignments not shown
1869070	0.490783	11	23974181		no_hit	11:22784035
350130	0.414087	11	24235545		no_hit	11:23044317
1874602	0.34375	11	24645093		no_hit	11:16488079
BTB-01444756	0.210598	11	24949975	more than 5 alignments not shown//Un.1011:33234//Un.399:106576//Un.399:4552	multi_hit	more than 5 alignments not shown
BTB-00469462	0.144385	11	26135811	11:30010650//11:30195748	multi_hit	11:28931796
1869092	0.318493	11	32615922	11:32511491//11:32569374	multi_hit	11:31129384
1870297	0.0355505	11	35513096		no_hit	11:33963793
1872389	0.402743	11	36286441		no_hit	11:34119824
BTA-91929-no-rs	0.268617	11	36549969	11:36417282//11:36474708	multi_hit	11:34966999
353926	0.258381	11	36822674		no_hit	11:35319617
ARS-BFGL-NGS-12702	0.318801	11	38544852	11:38485079//11:22744965//9:40722694//4:44752265//Un.1131:18178//Un.870:23241	multi_hit	1:77092626//11:36893723//4:43384355//9:39398645//X:85899044
BTB-01734254	0.290885	11	38739080	Un.534:45461	single_Un	11:33541908
1874605	0.30622	11	38791938	11:38131386//11:38190131	multi_hit	11:36627817
353873	0.236448	11	39385500		no_hit	11:37733385
1875767	0.415344	11	40126729		no_hit	11:34921299
1874032	0.397959	11	41108572		no_hit	11:36713471
353009	0.490988	11	41778863	11:39991491//Un.6519:3786	multi_hit	11:38339198
344179	0.157505	11	43574390	11:43574604//Un.8966:2334	multi_hit	more than 5 alignments not shown
346678	0.14492	11	43574390	11:43574478//Un.8966:2437	multi_hit	11:41835713
1874037	0.0798611	11	45173928		no_hit	11:43380131
BTA-94155-no-rs	0.182432	11	46014012	11:46047877//22:23557568	multi_hit	11:44241286//22:23095345
345483	0.391056	11	46636376		no_hit	11:44792163
BTA-100645-no-rs	0.210031	11	48250064	more than 5 alignments not shown	multi_hit	11:47059328//11:47077291//11:47096594//11:47110370
466355	0.159866	11	48453358		no_hit	11:46705378
1865286	0.430716	11	49533698	11:49537726//Un.6753:4781	multi_hit	11:47671242
1867865	0.212984	11	49834733	11:50018806//Un.8113:3740	multi_hit	11:48155240
1871552	0.129545	11	52250222	Un.4129:4218//11:52222212	multi_hit	11:50279517
348067	0.245195	11	53535349	Un.1498:23022	single_Un	11:51549604
ARS-BFGL-NGS-43856	0.387228	11	54869411	Un.239:147941	single_Un	11:53334055
ARS-BFGL-NGS-73398	0.375668	11	54869411	Un.540:65996	single_Un	11:53190924
ARS-BFGL-NGS-85007	0.294118	11	55057952	Un.239:51968	single_Un	11:53430229
Hapmap49391-BTA-97040	0.192204	11	55952235	11:50018806//Un.8113:3740	multi_hit	11:48155240
352132	0.259461	11	59351303		no_hit	11:57500325
1872432	0.0952381	11	61027590	2:94653349//Un.2257:17932	multi_hit	11:61294611
1864071	0.213636	11	62957340	11:63002622//Un.5342:5589	multi_hit	11:60938631
Hapmap48142-BTA-99107	0.19016	11	62957340	11:63002622//Un.5342:5589	multi_hit	11:60938631
1868090	0.140288	11	62977619	11:57934478//Un.4677:5604	multi_hit	11:56227518
1874647	0.32069	11	63300766	Un.1306:30111//2:94707658	multi_hit	11:61349315
BTA-98135-no-rs	0.396	11	63300766	2:94652959//Un.2257:18322	multi_hit	11:61294221
1866584	0.0736961	11	64050042	Un.475:25337	single_Un	11:63854030
ARS-BFGL-NGS-72428	0.296	11	64393474	11:64422136//11:64422268	multi_hit	11:62593469//11:62593601
1873309	0.255682	11	64847124		no_hit	11:62945462
349781	0.389319	11	65258008		no_hit	11:63430172
ARS-BFGL-NGS-18313	0.477273	11	65632003	Un.475:11958	single_Un	11:63840544
ARS-BFGL-NGS-107486	0.265957	11	65671465	Un.475:83907	single_Un	11:63912771
1872452	0.353409	11	65700088		no_hit	11:63948779
352059	0.358812	11	65700088	Un.475:46393	single_Un	11:63875086
1866809	0.232426	11	65871462	11:65797489//11:65789732	multi_hit	11:64055471//11:64063230
350925	0.466283	11	67944328		no_hit	11:66047332
349747	0.100052	11	69278463		no_hit	11:66575466//2:7488320
1874092	0.396355	11	69911993		no_hit	11:67892519
343031	0.200472	11	70584248	11:70566731//Un.6758:3393	multi_hit	11:68597446
1876044	0.0888383	11	70939640		no_hit	11:65528514
1869321	0.100907	11	71396001		no_hit	11:62473382
1864140	0.343529	11	71649376	11:72993087//23:23405553	multi_hit	11:70966682//23:22671806
ARS-BFGL-BAC-15557	0.0723861	11	72281537	11:70145626//11:70144798	multi_hit	11:68175533//11:68176361
461859	0.122825	11	72335145		no_hit	NA	NA
1865372	0.252874	11	72890498		no_hit	11:70830080
1862853	0.0929705	11	74258954		no_hit	11:71763568
ARS-BFGL-NGS-91014	0.264706	11	75003530	11:67321478//1:87621797	multi_hit	11:65493222
1874105	0.328736	11	75043202		no_hit	11:72913813
1874685	0.483254	11	77829144		no_hit	11:75576200
1876160	0.0580866	11	77926118		no_hit	11:74867653
1873348	0.436364	11	78179409		no_hit	11:75933262
ARS-BFGL-NGS-91942	0.0773333	11	78803054	more than 5 alignments not shown	multi_hit	more than 5 alignments not shown
BTA-105313-no-rs	0.262667	11	79139920	11:78954850//Un.3432:495	multi_hit	11:76733603
343079	0.343922	11	82691056	11:82719388//Un.5102:4939	multi_hit	11:80710631
343665	0.340991	11	82691056	11:82719405//Un.5102:4922	multi_hit	11:80710648
347280	0.193457	11	82715271	11:82715484//Un.5102:9520	multi_hit	11:80706726
ARS-BFGL-BAC-7336	0.461333	11	85725137	11:87016763//11:87134412	multi_hit	11:84410993
1874591	0.407583	11	87515039	11:87583610//11:87589054	multi_hit	11:84853883
1864196	0.214123	11	87706914	11:88986262//11:89171146	multi_hit	11:86242159
1874949	0.36244	11	87947943		no_hit	11:85192381
346413	0.0880227	11	88683213	11:89970136//Un.3581:12016	multi_hit	11:87263471
Hapmap48178-BTA-109351	0.255348	11	89426237	11:88986262//11:89171146	multi_hit	11:86242159
347279	0.421392	11	89954599	11:89970258//Un.3581:11894	multi_hit	11:87263349
347669	0.164327	11	90115634	Un.4462:5881	single_Un	11:87315215
344176	0.439627	11	90252506	11:90032674//Un.2951:9523	multi_hit	11:87201011
1860178	0.448101	11	91163047		no_hit	11:88397392
Hapmap39967-BTA-111376	0.136729	11	91236259	11:91390154//Un.4068:921	multi_hit	11:88596997
1871553	0.112756	11	91414643	Un.4068:921//11:91390154	multi_hit	11:88596997
BTA-110370-no-rs	0.475871	11	91462274	11:89976012//Un.3581:5931	multi_hit	11:87257595
1865502	0.265306	11	93082862		no_hit	11:90261390
ARS-BFGL-NGS-30661	0.178667	11	94722393	Un.619:56109	single_Un	11:90911719
350764	0.0414948	11	94746274	Un.578:12186	single_Un	11:90659054
343366	0.307078	11	94925577	Un.3164:9010//11:94892909	multi_hit	11:91843154
ARS-BFGL-NGS-114332	0.196839	11	95264159	11:95240737//8:116236337	multi_hit	11:92155851//8:112775641
Hapmap23944-BTA-148850	0.252033	11	96403685	11:96473468//Un.3064:12749	multi_hit	11:93394718	Un.7180002015882:3826
465662	0.143191	11	97830381	11:98623027//Un.3566:5304	multi_hit	11:95400408
BTA-113574-no-rs	0.0477454	11	99229750	11:99036926//Un.4613:514	multi_hit	11:95606602
ARS-BFGL-NGS-3634	0.356183	11	99502417	11:95214925//8:116211216//Un.8192:622	multi_hit	11:92130041//8:112750502
1874171	0.476027	11	99646365		no_hit	11:95637394
353705	0.0244351	11	100753851	11:89974369//Un.3581:7711	multi_hit	11:87259238
ARS-BFGL-NGS-118218	0.0824468	11	101670095	Un.772:40355	single_Un	11:97389037
343219	0.414047	11	102422434		no_hit	11:98231916
460835	0.0965909	11	102682889	11:102877454//Un.7013:3234	multi_hit	11:99246453
342790	0.262233	11	103909653		no_hit	11:98231970
1872586	0.413043	11	104259600		no_hit	11:100341539
461682	0.0736023	11	105373792	11:105345480//22:14306350	multi_hit	11:101639119//13:32429612//22:14015253
1861084	0.288278	11	105834291	Un.135:91382	single_Un	11:105690536
ARS-BFGL-NGS-32237	0.329073	11	105834291	Un.135:125669	single_Un	11:105724825
342619	0.100536	11	106204433		no_hit	11:102604440
460855	0.287879	11	106822441	11:106834810//11:106975229	multi_hit	11:103125990
345875	0.177614	11	108688503		no_hit	11:104810791
ARS-BFGL-NGS-64275	0.463816	11	108775231	Un.135:100505	single_Un	11:105699664
351216	0.18436	11	108959053		no_hit	11:106122700
ARS-BFGL-NGS-22584	0.228324	11	108966376	Un.135:262788	single_Un	11:105845271
ARS-BFGL-NGS-23601	0.0895317	11	108966376	Un.135:214343	single_Un	11:105797400
UA-IFASA-5556	0.415978	11	109497449		no_hit	11:106825407
ARS-BFGL-NGS-82968	0.360215	11	109959239	Un.215:132426	single_Un	11:105182939
ARS-BFGL-NGS-31810	0.422667	11	110015338	Un.135:32618	single_Un	11:105631144
354340	0.194977	12	37215	Un.745:4968	single_Un	12:482872
ARS-BFGL-NGS-15655	0.446667	12	37215	Un.4:911961	single_Un	12:860453
352479	0.195977	12	37504	Un.745:4950	single_Un	12:482890
1859403	0.305936	12	79822	Un.4:750076	single_Un	12:719112
464721	0.13468	12	256895	Un.4:1635960	single_Un	12:1585541
BTB-01678450	0.0814917	12	256895	Un.4:1791221	single_Un	12:1681182
BTB-01682750	0.178284	12	256895	Un.4:1651591	single_Un	12:1601317
BTB-01682876	0.176944	12	256895	Un.4:1620550	single_Un	12:1570237
1876243	0.228049	12	316253		no_hit	12:2300645
464912	0.315269	12	371041	Un.4:1636491	single_Un	12:1586072
ARS-BFGL-NGS-79410	0.343583	12	371041	Un.4:1508811	single_Un	12:1461808
BTB-01876530	0.32754	12	785600	Un.4:959396//Un.1600:29391	multi_hit	12:910758
ARS-BFGL-NGS-6218	0.181941	12	849971	Un.4:1746807	single_Un	12:1725598
BTB-01248923	0.360111	12	901956	Un.4:645424	single_Un	12:622388
1874783	0.453515	12	999852		no_hit	12:316227
1871614	0.276256	12	1021575	Un.4:785716	single_Un	12:746933
ARS-BFGL-NGS-64891	0.32	12	1021575	Un.4:781709	single_Un	12:742930
BTB-01981334	0.471925	12	1047813	Un.4:1592501	single_Un	12:1546821
351024	0.124288	12	1073868	Un.4:1422529	single_Un	12:1374922
Hapmap29441-BTA-160222	0.0638298	12	1073868	Un.4:1404988	single_Un	12:1358027
1863106	0.162037	12	1627267	12:1628407//15:60205736	multi_hit	12:3441384//15:61293003
1862819	0.0714286	12	1691976		no_hit	12:3471118
1875574	0.206818	12	1691976	12:2746324//2:77469425	multi_hit	12:4557200
ARS-BFGL-NGS-109016	0.212202	12	1754895	Un.4:1382154	single_Un	12:1334824
BTB-01249318	0.181452	12	1827430	Un.4:846861	single_Un	12:822020
BTB-01876724	0.246667	12	1890850	Un.4:988597//Un.1600:4587	multi_hit	12:947661
ARS-BFGL-NGS-95815	0.435013	12	1965025	Un.4:1561386	single_Un	12:1515856
349197	0.28916	12	2062427	12:3321788//12:3396007	multi_hit	more than 5 alignments not shown
BTB-01617606	0.486631	12	2062427	Un.4:288056	single_Un	12:262306
1870550	0.302961	12	2313869	Un.4:909683	single_Un	12:858175
1875736	0.167045	12	2425780	Un.4:1561676	single_Un	12:1516146
1864152	0.188209	12	2566734		no_hit	12:6402130
1871634	0.131519	12	2566734		no_hit	12:7232887
BTA-102244-no-rs	0.397183	12	2881726	more than 5 alignments not shown//Un.22:57679	multi_hit	more than 5 alignments not shown
BTA-19632-no-rs	0.304582	12	3122824	12:2914235//12:3091975	multi_hit	12:4717924
BTB-00485445	0.309333	12	3122824	12:3092595//12:2914855	multi_hit	12:4718544
BTB-01249160	0.181818	12	3351988	Un.4:815804	single_Un	12:787756
1864493	0.0651163	12	3557189	Un.4:1335614	single_Un	12:1287487
BTB-01365357	0.052	12	3557189	Un.4:1483120	single_Un	12:1436093
1875181	0.110478	12	4088890		no_hit	12:6126698
351880	0.46936	12	4525474		no_hit	more than 5 alignments not shown
354180	0.319091	12	8125077	Un.981:25423	single_Un	12:9471106
1876295	0.177054	12	8519919		no_hit	12:9949512
353829	0.391441	12	10435798		no_hit	12:11825176
BTB-01296923	0.0238727	12	11318067	12:13315435//Un.438:84914	multi_hit	12:14439451
Hapmap38104-BTA-31727	0.0755968	12	14372819	12:15466902//Un.1406:771	multi_hit	12:16491701
1871836	0.480726	12	14405350	12:14308616//12:14383706	multi_hit	12:15441597
1875606	0.310934	12	14511477	12:17088169//12:17366731	multi_hit	12:18054357
348497	0.0807534	12	15896297		no_hit	12:16968988
ARS-BFGL-NGS-14499	0.096206	12	17437274	Un.780:29846	single_Un	12:19006540
1874257	0.292906	12	18460883		no_hit	12:19168415
Hapmap47565-BTA-31771	0.217914	12	18724366	12:18754657//Un.4723:449	multi_hit	12:19462885
ARS-BFGL-NGS-113825	0.401333	12	20441771	Un.703:31825	single_Un	12:20800774
342850	0.213949	12	21938572	Un.4763:3221//12:21872295//Un.5103:8619	multi_hit	12:22384583
348406	0.354531	12	22445150	12:22547983//Un.6729:981	multi_hit	12:23090031
1876373	0.305104	12	22526740		no_hit	12:23038248
1874050	0.0465909	12	23436588	12:24432966//Un.2425:15981	multi_hit	12:24759069
1869534	0.295918	12	24891112		no_hit	12:25680069
1875570	0.0862069	12	25048538		no_hit	12:25372163
1872677	0.497685	12	26313793		no_hit	12:27004342
1874741	0.352194	12	26507988		no_hit	12:24803254
1874089	0.256849	12	26997448		no_hit	12:27952217
465877	0.107823	12	29576145	12:30347777//12:30424782	multi_hit	12:30561176
1873210	0.289773	12	30060315	12:30350638//12:30427643	multi_hit	12:30564037
1868091	0.0487528	12	30613340		no_hit	12:30724975
466346	0.184352	12	30794263		no_hit	12:30561344
1866665	0.342466	12	31241029		no_hit	12:31315849
1862094	0.278846	12	31355901		no_hit	12:31609919
353396	0.231086	12	32154451	12:30964605//12:31049461	multi_hit	12:31102926
465348	0.499666	12	32266325	12:30144606//16:8901745	multi_hit	12:30358006//3:43136472
BTA-20656-no-rs	0.200535	12	32726232	12:32769180//12:32820721	multi_hit	12:33010209
1865676	0.263636	12	33575196		no_hit	12:33721124
ARS-BFGL-NGS-98585	0.18484	12	35464354	Un.752:42288	single_Un	12:35396022
1864262	0.318594	12	35745307	Un.1654:3277//12:35686104	multi_hit	12:35581416
Hapmap48195-BTA-116793	0.31117	12	35745307	12:35686104//Un.1654:3277	multi_hit	12:35581416
BTA-20724-no-rs	0.122667	12	35791608	12:36240166//Un.1171:16644	multi_hit	12:36155970
1871731	0.128409	12	38978670	Un.890:3717//12:35768867	multi_hit	12:35680764
ARS-BFGL-BAC-16293	0.0530504	12	40803981	12:46183428//1:134525092	multi_hit	1:133536575//12:46290143
1869826	0.157044	12	40935562		no_hit	12:48131490
1867927	0.267654	12	42921677		no_hit	12:42606004
ARS-BFGL-NGS-19223	0.192513	12	45128411	12:44899082//9:49852425//28:42773568//25:8744330//21:56689555	multi_hit	12:45105758//21:56793103//25:7896281//28:43267297//9:48344198
353757	0.298122	12	46497209		no_hit	12:45818164
BTA-22719-no-rs	0.143243	12	46737089	12:45263983//X:59265169	multi_hit	12:45470640//X:96278888
1873726	0.468254	12	47766634		no_hit	12:47897912
BTA-115896-no-rs	0.216	12	48868101	12:50002635//Un.3788:3954	multi_hit	12:50006881//12:50040514
1864015	0.381279	12	49407651		no_hit	12:47615464
1870531	0.411565	12	49864231		no_hit	12:49867582
349359	0.369644	12	50611017		no_hit	12:50685003
350961	0.370227	12	50611017		no_hit	12:50684462
Hapmap24016-BTA-163187	0.230667	12	50793574	12:50293362//12:50989891	multi_hit	12:50324576
1868291	0.0854214	12	51166853		no_hit	12:51067836
BTB-02088181	0.300532	12	51503317	Un.1273:22412	single_Un	12:50220147
BTA-24797-no-rs	0.100829	12	51993871	12:52016600//Un.5224:353	multi_hit	12:51921580
ARS-BFGL-NGS-1018	0.250663	12	53054101	Un.23:487962	single_Un	12:58551572
BTB-01349004	0.236702	12	53054101	Un.23:442886	single_Un	12:58506645
1869560	0.0388471	12	53488696		no_hit	12:50889752
ARS-BFGL-NGS-26583	0.197581	12	53558742	Un.510:20578	single_Un	12:54605227
BTB-00497555	0.382038	12	54576942	Un.510:69352	single_Un	12:54488360
1873010	0.449541	12	55466920	12:56234289//12:56519885	multi_hit	12:56367819
Hapmap51019-BTA-65454	0.417333	12	55488138	12:56234289//12:56519885	multi_hit	12:56367819
ARS-BFGL-NGS-36471	0.222074	12	55954529	Un.23:215785	single_Un	12:58279181
1867008	0.21347	12	56920450	12:57034947//Un.3875:6862	multi_hit	12:56889990
BTA-26970-no-rs	0.242667	12	56920450	12:57034874//Un.3875:6935	multi_hit	12:56889917
BTB-01238185	0.216578	12	57253922	Un.23:312079	single_Un	12:58375654
BTB-01238283	0.220548	12	57253922	Un.23:272672	single_Un	12:58335403
1867007	0.23341	12	57426222	10:51823054//12:56975894	multi_hit	10:51288798//12:56830290
1875535	0.0544218	12	58008309	Un.23:267620	single_Un	12:58330357
BTB-01280300	0.223404	12	58206942	Un.23:141205	single_Un	12:58196807
BTB-01280469	0.428191	12	58290753	Un.23:28008	single_Un	12:58089757
1861154	0.140091	12	58334641	Un.23:642617	single_Un	12:58663802
1876175	0.456522	12	58499787	12:58785908//15:83815072	multi_hit	12:59219108//15:84266019
1875827	0.116173	12	59088255	Un.23:89821//Un.23:95981	multi_hit	12:58151025
BTB-01348492	0.137931	12	59088255	Un.23:671680	single_Un	12:58692824
1872242	0.348148	12	59169679		no_hit	12:59604283
1869482	0.236659	12	59250097	Un.51:63345	single_Un	12:63315600
1874279	0.459677	12	59613451	12:59565127//Un.2090:15597	multi_hit	12:59958499
350979	0.0893869	12	59736234		no_hit	12:59702735
BTB-01922844	0.0783784	12	60161071	Un.203:105871	single_Un	12:62194350
ARS-BFGL-NGS-112356	0.34	12	60201096	Un.51:394855	single_Un	12:63030598
354486	0.273201	12	60418945	Un.203:151770	single_Un	12:62156584
BTB-01702885	0.3125	12	60418945	Un.203:127270	single_Un	12:62182226
1869486	0.121591	12	60658079	Un.51:1307	single_Un	12:63275562
351224	0.123969	12	60658079	Un.83:375745	single_Un	12:63368729
349859	0.262274	12	60779178	Un.427:70793//12:61483846	multi_hit	12:61833717
1869599	0.166667	12	61187741	Un.23:679778	single_Un	12:58700901
BTB-01348658	0.128342	12	61187741	Un.23:644788	single_Un	12:58665973
BTB-01349020	0.398936	12	61306604	Un.23:397523	single_Un	12:58461348
ARS-BFGL-NGS-102416	0.0305851	12	61662866	Un.83:242907	single_Un	12:63506252
BTB-01899675	0.101604	12	61662866	Un.203:206754	single_Un	12:62080792
1862896	0.408676	12	61843878	Un.83:130816	single_Un	12:63630728
BTB-02009715	0.456	12	61843878	Un.51:262489	single_Un	12:63163164
Hapmap41121-BTA-99856	0.356	12	61843878	Un.83:130816	single_Un	12:63630728
ARS-BFGL-NGS-28586	0.282667	12	61882021	Un.83:107941	single_Un	12:63652773
1870651	0.186927	12	61908635	Un.427:98697//12:61572377	multi_hit	12:61861424
1872666	0.0803357	12	61942872	Un.51:369342	single_Un	12:63056107
350486	0.272633	12	62041477	Un.203:151496	single_Un	12:62156908
1873529	0.308314	12	62101972		no_hit	12:62517886
346954	0.272962	12	62101972	Un.203:151235	single_Un	12:62156940
354087	0.273271	12	62101972	Un.203:151770	single_Un	12:62156537
354399	0.274805	12	62101972		no_hit	12:62156709
BTB-02012487	0.486523	12	62101972	Un.975:34225	single_Un	12:64977456
BTB-01410968	0.418449	12	62144675	Un.203:68517	single_Un	12:62231176
ARS-BFGL-NGS-57684	0.196	12	62167225	Un.203:33255	single_Un	12:62266267
351758	0.223344	12	62239429	Un.83:34564	single_Un	12:62774302
BTB-01370890	0.252688	12	62239429	Un.51:321735	single_Un	12:63103894
1876246	0.419908	12	62451194	Un.83:188735	single_Un	12:63560427
Hapmap51995-BTA-16641	0.377384	12	62451194	Un.83:188735	single_Un	12:63560427
ARS-BFGL-NGS-59000	0.06	12	62539136	Un.83:269417	single_Un	12:63477827
BTB-01276880	0.0132626	12	62539136	Un.83:220161	single_Un	12:63529009
Hapmap33377-BTA-152903	0.324251	12	62750481	Un.2877:3666//Un.412:45926	multi_hit	12:63969950
1876038	0.0711009	12	63263670	12:63328814//12:63402222	multi_hit	12:64827999
1874821	0.401361	12	63324133	12:63366295//12:63440477	multi_hit	12:64866107
354424	0.448658	12	63628073		no_hit	12:64566694
ARS-BFGL-NGS-38172	0.12633	12	63721649	Un.23:94488	single_Un	12:58155716
ARS-BFGL-NGS-79581	0.12633	12	63721649	Un.23:60267	single_Un	12:58121488
1869611	0.49093	12	64099548		no_hit	12:68085835
Hapmap38665-BTA-28024	0.481333	12	64099548	12:66522760//Un.392:52101	multi_hit	12:68085835
1868328	0.128118	12	64265668		no_hit	12:66367861
ARS-BFGL-NGS-2915	0.266667	12	65100991	Un.392:26555	single_Un	12:68060288
ARS-BFGL-NGS-2467	0.40508	12	65217493	Un.51:46667	single_Un	12:63225771
ARS-BFGL-NGS-34294	0.396277	12	65217493	Un.83:73280	single_Un	12:62735102	Un.7180002007828:1232
BTB-01277392	0.365333	12	65217493	Un.51:230876	single_Un	12:63195078
BTB-01370842	0.374005	12	65217493	Un.51:296999	single_Un	12:63128693
BTB-01371072	0.337333	12	65217493	Un.51:465731	single_Un	12:62956696
Hapmap33247-BTA-159549	0.42	12	65217493	Un.51:109899	single_Un	12:63332609
ARS-BFGL-NGS-111669	0.176393	12	65523269	Un.51:88629	single_Un	12:63290316
1875956	0.251701	12	66069726		no_hit	12:68398935
Hapmap46602-BTA-28034	0.183155	12	66069726	12:66069726//23:34512753	multi_hit	12:67716235
1874825	0.101149	12	66190905		no_hit	12:67538730
Hapmap28306-BTA-142098	0.419786	12	66468572	Un.541:31244	single_Un	12:67197518
1872732	0.289954	12	67373421		no_hit	12:69005539
BTB-01988178	0.335294	12	67844340	12:69340302//Un.27:295667//Un.3140:3544//Un.639:5471	multi_hit	more than 5 alignments not shown
BTB-01626215	0.0967742	12	68553181	12:69155420//Un.27:365321//Un.466:71602//Un.212:21473//Un.1229:43192	multi_hit	12:32126972//12:70444852//12:70812571//12:71059973//17:52448554
1875262	0.322078	12	68628921		no_hit	12:75645879	Un.7180002020779:602
346271	0.239114	12	68628921	Un.309:83026	single_Un	12:74580432//12:75391308//12:75482357
1869527	0.145012	12	69385512	Un.309:26244//Un.312:36500	multi_hit	12:75252759
1867975	0.21519	12	69592854	Un.5:297762	single_Un	12:76113950
1866448	0.173913	12	69599638		no_hit	12:74537717
349145	0.229285	12	69599638		no_hit	12:69494347
352666	0.228424	12	69599638		no_hit	12:69494274//2:6101203
346667	0.255208	12	69663831	Un.5:115204	single_Un	12:73672672//12:74481421//12:75584988
BTB-01470661	0.143466	12	69689516	12:69808110//Un.814:45625//Un.533:17720//Un.533:54692//Un.307:94247//Un.5:1324708	multi_hit	12:72115214//12:73617654//21:9622513
ARS-BFGL-BAC-15060	0.117333	12	69834276	12:69541818//8:2024073//X:79153160//Un.494:44859//Un.148:40037	multi_hit	more than 5 alignments not shown
1875632	0.447846	12	71063713		no_hit	12:69332330
1867042	0.435227	12	71138033	12:71135620//7:49826073	multi_hit	12:77388557
Hapmap49113-BTA-30008	0.381649	12	71138033	7:49826073//12:71135620	multi_hit	12:77388557
354229	0.0461894	12	72031084	Un.668:33168//12:70259294//Un.5:1474986//Un.5:1217881//Un.8813:2043//Un.6169:5703//Un.43:189792	multi_hit	more than 5 alignments not shown
461150	0.293233	12	72782738	12:73087619//12:73191733	multi_hit	12:79431109
351898	0.101502	12	73317581	Un.668:33203//12:70259329	multi_hit	12:72936753//12:74000782//12:74401480//12:75870392
352458	0.187042	12	73317581	Un.668:33214//12:70259340	multi_hit	12:72923072//12:72936764//12:74000793//12:75870381
1862199	0.470183	12	73401994	12:73101889//12:73214768	multi_hit	12:79445379
1863295	0.196262	12	73401994	12:73130565//12:73270785	multi_hit	12:79473044
1870769	0.479545	12	74417829	12:74402811//27:32873553	multi_hit	12:80614611
1866471	0.0249433	12	74772901		no_hit	12:80915244
465680	0.102676	12	74883667		no_hit	12:81158360
1871488	0.0761364	12	74914687		no_hit	12:80813233
353682	0.422771	12	74914687		no_hit	12:80929730
1870240	0.248832	12	75768308		no_hit	12:81930071
1868375	0.468531	12	77315546	12:77347876//Un.2204:9111	multi_hit	12:83539468
BTA-30939-no-rs	0.282667	12	77315546	12:77350024//Un.2204:6963	multi_hit	12:83541616
1866547	0.5	12	77837739	12:80998850//Un.169:136552	multi_hit	12:86961976
Hapmap42023-BTA-98950	0.430667	12	77837739	12:80998850//Un.169:136552	multi_hit	12:86961976
Hapmap42507-BTA-31345	0.293883	12	78334062	12:80971984//Un.169:109678	multi_hit	12:86935120
BTB-00506579	0.279255	12	78681038	12:78604342//12:78522010	multi_hit	12:84656652
BTB-00507405	0.188503	12	78718924	12:80975813//Un.169:113508	multi_hit	12:86938949
1872755	0.343182	12	79012277	12:77455189//Un.2204:4451	multi_hit	12:83696121
Hapmap38889-BTA-30928	0.293566	12	79012277	12:77455189//Un.2204:4451	multi_hit	12:83696121
1864525	0.226757	12	79145107	12:80448299//Un.8786:1088	multi_hit	12:86413302
1875269	0.0841232	12	79233395	12:79327898//12:79609990	multi_hit	12:85353905
BTA-31466-no-rs	0.0951743	12	79233395	12:84631682//Un.2192:6535	multi_hit	12:90483656
351488	0.297554	12	79353175	12:79328044//12:79610136	multi_hit	12:85354051
1871834	0.371854	12	79473965		no_hit	12:85500996
1873255	0.221088	12	81142504		no_hit	12:87266494
1868381	0.367512	12	81153222	12:80971998//Un.169:109692	multi_hit	12:86935120
349102	0.179894	12	83901445	Un.4530:3772//12:84529022	multi_hit	12:90380246
347888	0.416624	13	900257		no_hit	13:836904
ARS-BFGL-NGS-103504	0.33244	13	2338395	13:2336642//13:6668602//14:832139//Un.1961:2720//Un.4101:1959//Un.1433:27505	multi_hit	more than 5 alignments not shown
ARS-BFGL-NGS-53356	0.372	13	2338395	13:2033166//13:2116117	multi_hit	13:2011011
1862232	0.294785	13	2430841	13:2568368//13:2700884	multi_hit	13:2553974
Hapmap40953-BTA-33887	0.273936	13	2437103	13:2568368//13:2700884	multi_hit	13:2553974
354330	0.358066	13	2870192		no_hit	13:2941138
353518	0.126168	13	3574935		no_hit	13:5107009
BTA-27426-no-rs	0.166667	13	3574935	13:2849261//Un.468:6041	multi_hit	13:2823073
BTB-02037818	0.0831063	13	3868533	13:3920550//15:79330177//11:58215495//Un.600:1663//Un.1189:34612	multi_hit	more than 5 alignments not shown
BTB-01940842	0.268	13	4457459	Un.468:75529	single_Un	13:2838806
349678	0.0655101	13	4901466	Un.1156:13903	single_Un	13:11929851
ARS-BFGL-NGS-42224	0.336	13	5148263	Un.8:262735	single_Un	13:10663054
ARS-BFGL-NGS-25574	0.0557029	13	5433678	Un.8:1069152	single_Un	13:9839639
1866505	0.259681	13	5596412	Un.8:1046244	single_Un	13:9863079
352399	0.128999	13	5915310	13:5945328//13:6177227	multi_hit	13:6132754
ARS-BFGL-NGS-23315	0.446667	13	6327310	Un.8:358298	single_Un	13:10567492
ARS-BFGL-NGS-61056	0.264	13	6567779	Un.8:456691	single_Un	13:10467314
347928	0.13524	13	7009612	Un.8:979406	single_Un	13:9937302
347929	0.136293	13	7009612	Un.8:979843	single_Un	13:9936865
352477	0.135707	13	7009612	Un.8:979869	single_Un	13:9936839
BTA-33639-no-rs	0.237401	13	7009612	Un.8:873499	single_Un	13:10048229
ARS-BFGL-NGS-1863	0.219415	13	7427570	Un.8:1047050	single_Un	13:9862273
1867930	0.188209	13	7634910		no_hit	13:9364944
1875105	0.171202	13	7634910	Un.8:952124	single_Un	13:9967146
ARS-BFGL-NGS-6783	0.164865	13	7634910	Un.8:939858	single_Un	13:9979409
ARS-BFGL-BAC-789	0.481283	13	8082753	Un.8:334961	single_Un	13:10590830
ARS-BFGL-NGS-41111	0.27139	13	8433138	Un.8:810224	single_Un	13:10111504
348968	0.254658	13	8967694	Un.8:1002643	single_Un	13:9914065
ARS-BFGL-NGS-64857	0.336898	13	8967694	Un.8:387	single_Un	13:10926940
ARS-BFGL-NGS-57637	0.395722	13	9007766	Un.8:748626	single_Un	13:10173103
345242	0.135965	13	9041888	Un.8:979250	single_Un	13:9937458
353917	0.0935551	13	9045623		no_hit	13:8960131
352548	0.0767646	13	9082094		no_hit	13:15854421
Hapmap39554-BTA-33438	0.472	13	9345812	Un.8:147331	single_Un	13:10779832
ARS-BFGL-NGS-95258	0.428763	13	9375005	Un.8:775474	single_Un	13:10146255
464602	0.436078	13	9390656	Un.8:178848//29:17017860	multi_hit	13:10746940//29:16199582
1860931	0.415525	13	9398260	Un.8:667213	single_Un	13:10255498
348875	0.43601	13	9398260	Un.8:178104//29:17018097	multi_hit	13:10747684//29:16199846
ARS-BFGL-NGS-101649	0.490591	13	9398260	Un.8:690215	single_Un	13:10232495
ARS-BFGL-NGS-116545	0.465147	13	9398260	Un.8:583927	single_Un	13:10338784
ARS-BFGL-NGS-13253	0.36631	13	9398260	Un.8:728560	single_Un	13:10194150
ARS-BFGL-NGS-34731	0.408245	13	9398260	Un.8:229815	single_Un	13:10695973
ARS-BFGL-NGS-75511	0.337366	13	9398260	Un.8:1153725	single_Un	13:9755065
Hapmap34939-BES1_Contig527_922	0.31016	13	9398260	Un.8:620401	single_Un	13:10302310
Hapmap40636-BTA-106122	0.479784	13	9398260	Un.8:667213	single_Un	13:10255498
ARS-BFGL-BAC-12503	0.405333	13	9422313	Un.8:1189731	single_Un	13:9718475
ARS-BFGL-NGS-101346	0.2	13	9449887	Un.8:1110557	single_Un	13:9798234
1865812	0.47836	13	9623598	Un.8:147331	single_Un	13:10779832
1864553	0.181818	13	10185777	Un.8:236484	single_Un	13:10689304
1863316	0.147583	13	10417084	Un.8:778832	single_Un	13:10142897
344188	0.1734	13	10417084	Un.8:834653	single_Un	13:10087073
ARS-BFGL-NGS-43836	0.153743	13	10417084	Un.8:838016	single_Un	13:10083710
1867861	0.233721	13	10591790	Un.8:472089	single_Un	13:10451916
342561	0.171316	13	10591790		no_hit	13:11186262
346607	0.162274	13	10591790		no_hit	13:11186086
350158	0.178339	13	10591790		no_hit	13:11186013
ARS-BFGL-BAC-12487	0.368195	13	10814191	Un.8:28429	single_Un	13:10898488
Hapmap50305-BTA-27942	0.208777	13	10814191	3:63505779//13:12437540	multi_hit	13:13907892
462076	0.216767	13	10968325	Un.1843:3975	single_Un	13:11635058
ARS-BFGL-NGS-113280	0.0691489	13	11568830	Un.8:1016944	single_Un	13:9892378
1876317	0.31137	13	12373123	13:13395831//13:13398111	multi_hit	13:14762657//13:14764020
1870738	0.172374	13	12806569	3:63505779//13:12437540	multi_hit	13:13907892
Hapmap25802-BTA-128101	0.417553	13	13448986	13:13722956//13:13773839	multi_hit	13:15088689
353548	0.166065	13	15780237		no_hit	13:17046650
1861223	0.173121	13	16436586		no_hit	13:17636368
1874855	0.450113	13	17250390		no_hit	13:18235268
1866410	0.481818	13	19884846		no_hit	13:22184257
348606	0.211031	13	19907131		no_hit	13:19374426
345133	0.309954	13	19907562		no_hit	13:20914286
344882	0.088172	13	19907659		no_hit	13:11193932
1861193	0.463592	13	20159901	13:19023974//13:19079489	multi_hit	13:20091694
1872495	0.369318	13	21438874	18:46342461//13:22605548	multi_hit	13:23442756//18:47106838
1872635	0.470455	13	22615125		no_hit	13:23478182
1869583	0.209195	13	23952241		no_hit	13:24784515
1874300	0.376417	13	25453957		no_hit	13:26370317
1871427	0.0766332	13	25721099		no_hit	13:26649428
1872436	0.372706	13	25953915		no_hit	13:26679032
1867068	0.412698	13	26156108		no_hit	13:25323323
353744	0.0862158	13	30551956	13:30554750//Un.3218:7299	multi_hit	13:31017288
344566	0.153251	13	30552086	13:30554538//Un.3218:7087	multi_hit	13:31017232
353430	0.231375	13	33242617		no_hit	13:33666561
ARS-BFGL-NGS-88501	0.484058	13	37500170	13:37721331//3:108919229	multi_hit	13:38086947//3:102632708
ARS-BFGL-BAC-14460	0.387812	13	38452905	13:38419962//13:38368131	multi_hit	13:38704687//13:38754066
BTB-00520838	0.161247	13	38542259	13:38383526//13:38436506	multi_hit	13:38720082//13:38770608
342644	0.0865835	13	38743616	13:43766433//13:43804443//13:43850770//13:43926403//Un.322:116224	multi_hit	more than 5 alignments not shown
1867078	0.131336	13	40704524	13:40595818//Un.9506:839	multi_hit	13:40817262
ARS-BFGL-NGS-102025	0.0984043	13	40704524	Un.713:50524	single_Un	13:41529941
BTA-26412-no-rs	0.0994695	13	40704524	13:41267417//Un.3255:13100	multi_hit	13:41506674
ARS-BFGL-NGS-30012	0.483957	13	41116242	Un.783:33674	single_Un	13:40666278
BTB-01794883	0.459941	13	42138383	Un.322:48920	single_Un	13:43707745
ARS-BFGL-NGS-105119	0.357713	13	42283009	Un.322:128149	single_Un		Un.7180001810761:4371
ARS-BFGL-NGS-82271	0.284553	13	42742457	13:43977915//9:46952269//Un.3826:4178	multi_hit	13:44168398//9:45375578//X:142651876
463392	0.382865	13	42983301	13:43191736//Un.2407:3661	multi_hit	13:43268229
463553	0.382629	13	42983301	13:43191542//Un.2407:3835	multi_hit	13:43268035
342982	0.348438	13	43256000	13:43082213//13:43206285	multi_hit	13:43282733
ARS-BFGL-NGS-109512	0.125333	13	43716694	Un.322:95199	single_Un	13:43654009
BTB-01669724	0.125333	13	43716694	13:43646882//13:43675080	multi_hit	13:43828429//13:43856637
BTA-122758-no-rs	0.432976	13	43752045	13:43719724//13:43733463//Un.322:14009//Un.322:151581	multi_hit	13:43734336//13:43776297//13:43907827//13:43921526
464064	0.112022	13	43859507	Un.322:85336	single_Un	13:43663870//13:43692364//13:43793063//13:43836943
354480	0.391135	13	44254506		no_hit	13:44447273
354349	0.467226	13	45766245		no_hit	13:45926476
348516	0.27999	13	46182993	Un.3124:7149	single_Un	13:46339468
345005	0.0409494	13	46918318		no_hit	13:42873355
1865588	0.0952381	13	48424071	13:47449643//2:127887787	multi_hit	13:47633097
1868398	0.0827664	13	48693198	13:47399963//2:127937481	multi_hit	13:47583553
Hapmap49571-BTA-32781	0.1	13	48693198	2:127937481//13:47399963	multi_hit	13:47583553
1875088	0.457471	13	49496797	13:50922756//13:51003728	multi_hit	13:50910557
465848	0.218348	13	51828568		no_hit	13:51732933
ARS-BFGL-NGS-7416	0.214667	13	52009569	Un.1081:29016	single_Un	13:52133351
343450	0.370917	13	52628887	13:53709706//Un.256:126306	multi_hit	13:53621499
344096	0.371001	13	52628887	13:53709490//Un.256:126550	multi_hit	13:53621232
347456	0.370418	13	52628887	13:53709305//Un.256:126684	multi_hit	13:53621098
348550	0.397906	13	53898040	13:53807989//Un.256:27740	multi_hit	13:53719704
1866731	0.0477273	13	54019091	13:53804924//Un.256:30805	multi_hit	13:53716639
BTA-115023-no-rs	0.0784574	13	54019091	13:53746241//Un.256:89793	multi_hit	13:53657996
346569	0.120423	13	54411137	13:53706781//Un.256:129342	multi_hit	13:53618441
346570	0.120868	13	54411137	13:53707148//Un.256:128980	multi_hit	13:53618942
UA-IFASA-3974	0.117021	13	54411137	13:53707148//Un.256:128841	multi_hit	13:53618942
343005	0.0686071	13	55114420	13:53812055//Un.256:23674	multi_hit	13:53723770
465722	0.0553333	13	55114420	13:54299723//13:54335157	multi_hit	13:54123925//13:76380215
1863055	0.103399	13	56290653	13:53695264//Un.256:140725	multi_hit	13:53607060
ARS-BFGL-NGS-116998	0.469003	13	56701148	13:53773064//Un.256:62712	multi_hit	13:53684993
1865806	0.115646	13	58276512	13:58288258//13:58291317	multi_hit	13:58082133
1869665	0.27551	13	60100866	13:60074830//13:60091904	multi_hit	13:59845400
344684	0.109845	13	63595404	Un.288:30135	single_Un	13:64246486
ARS-BFGL-NGS-65699	0.0913978	13	64000600	Un.288:39188	single_Un	13:64253779
ARS-BFGL-NGS-114368	0.146667	13	65370614	13:65745762//3:57279865	multi_hit	13:65817864//3:54046913
465145	0.486631	13	66168324		no_hit	13:66399183
BPI-2	0.302667	13	66354149		no_hit	13:67833153
BTA-33443-no-rs	0.32754	13	66354149	13:74867357//13:74932440	multi_hit	13:74821416//13:74886496
ARS-BFGL-NGS-87385	0.285135	13	67032559	13:66822706//7:5111078	multi_hit	13:66892611//7:5105116
BPI-1	0.40508	13	67766785		no_hit	13:67833218
1868411	0.2471	13	68512251		no_hit	13:68080631
460964	0.152189	13	70209179	13:75333149//13:75338465	multi_hit	13:75284363
1874211	0.314593	13	70782766		no_hit	13:70702786
343866	0.380453	13	71519462	Un.1097:36605	single_Un	13:71587082
ARS-BFGL-NGS-32582	0.309333	13	71574216	Un.1097:26393	single_Un	13:71576870
350059	0.106646	13	72485715		no_hit	13:71616998
466408	0.178667	13	72929704		no_hit	13:72883532
343745	0.433897	13	73790701		no_hit	13:73749316
BTA-92013-no-rs	0.137097	13	75036644	13:75017294//13:75063987	multi_hit	13:74948840//13:74995532
347323	0.48561	13	75103806	Un.3650:2847	single_Un	13:76310980
1868415	0.0935252	13	75486161		no_hit	13:75443397
1867088	0.226545	13	76127317	13:73530316//Un.1967:6442	multi_hit	13:73487534
Hapmap36528-SCAFFOLD281997_6609	0.197333	13	77413276	13:77510210//13:77600301	multi_hit	13:77319144
ARS-BFGL-NGS-107515	0.218919	13	77756883	13:77266220//13:77746456	multi_hit	13:77076450//13:77465810
347637	0.117192	13	78561542	13:77511349//13:77601440	multi_hit	13:77320281
BTB-01852080	0.382979	13	80144190	Un.748:37563	single_Un	13:82871098
343422	0.0929752	13	80192904		no_hit	13:79915983
BTA-34116-no-rs	0.136729	13	82569811	13:82778369//13:82911528	multi_hit	13:82443688
BTB-01329170	0.442667	13	82798451	13:82923036//13:82789429	multi_hit	13:82455320
ARS-BFGL-NGS-27923	0.0972973	13	83014485	13:83681033//4:104337227	multi_hit	13:83466620//4:101525243
346025	0.095666	14	596341	Un.209:115748	single_Un	14:3297332
ARS-BFGL-NGS-31471	0.147696	14	812103	14:1307998//14:1204874	multi_hit	14:2766447	Un.7180002020573:4225
ARS-BFGL-NGS-18858	0.419214	14	856889	Un.115:297711	single_Un	14:2909929
ARS-BFGL-NGS-85419	0.350404	14	894252	Un.209:62297	single_Un	14:3243897
Hapmap36620-SCAFFOLD50018_7571	0.452514	14	894252	Un.209:115593	single_Un	14:3297177
ARS-BFGL-NGS-3122	0.41129	14	1288297	14:1264233//14:1225805//Un.7314:439	multi_hit	14:2721633//8:15645024
ARS-BFGL-NGS-13653	0.212766	14	1733306	Un.115:37542	single_Un	14:3137184
ARS-BFGL-NGS-70821	0.184	14	1733306	Un.115:96150	single_Un	14:3078843
1863355	0.092233	14	2763657	Un.7314:2994//14:1223250//14:1261679	multi_hit	14:2719079//8:15642469
1874304	0.0774487	14	2763657	Un.209:205525//14:1783887	multi_hit	14:3386644
Hapmap24718-BTC-002945	0.254902	14	3121857	Un.115:221777	single_Un	14:2985755
Hapmap30375-BTC-003040	0.146113	14	3230024	Un.115:144951	single_Un	14:3029996
Hapmap24717-BTC-002824	0.309917	14	3413182	Un.115:256521	single_Un	14:2951045
ARS-BFGL-NGS-59769	0.449728	14	3697971	Un.115:201325	single_Un	14:3006509
Hapmap29758-BTC-003619	0.34492	14	4356889	14:1339276//Un.6208:5260	multi_hit	14:2674264
353994	0.321625	14	4922742		no_hit	14:6555823
UA-IFASA-5815	0.253541	14	5196949	14:1828524//Un.209:160886	multi_hit	14:3342470
350960	0.399846	14	5410866	14:5448650//14:5445347	multi_hit	14:7123792
1870811	0.32448	14	7969429		no_hit	14:9579452
1876142	0.191906	14	8412045		no_hit	14:10660610
BTB-01056870	0.145333	14	8534085	Un.1140:24853	single_Un	14:6775193
Hapmap30927-BTC-009475	0.154255	14	9417411	14:9546095//Un.5528:7027	multi_hit	14:11154590
1872790	0.302799	14	9835378		no_hit	14:11440508
Hapmap42591-BTA-57149	0.385027	14	10052442	14:10080172//Un.6668:1908	multi_hit	14:11711053
1868676	0.388761	14	10106926	Un.6668:1908//14:10080172	multi_hit	14:11711053
1873413	0.418391	14	10875943		no_hit	14:12527968
UA-IFASA-6870	0.402406	14	10875943	8:61430524//14:10938668	multi_hit	14:12588770
1864641	0.487443	14	11748068	Un.4095:3777//14:15515272	multi_hit	14:17614674
ARS-BFGL-NGS-35935	0.465147	14	12330422	Un.840:19677	single_Un	14:14963303
1865922	0.378719	14	14989208	Un.5122:3832//14:15154221	multi_hit	14:17241726
Hapmap48753-BTA-42138	0.385638	14	14989208	14:15154221//Un.5122:3832	multi_hit	14:17241726
1871778	0.0672589	14	16190601	Un.864:57816//14:19910084	multi_hit	14:21870758
BTA-26012-no-rs	0.413043	14	16687993	more than 5 alignments not shown//Un.11283:411//Un.9949:1639//Un.8938:2686//Un.8938:1022	multi_hit	more than 5 alignments not shown	Un.7180001825283:700//Un.7180002021849:33334
1863958	0.469925	14	19138580	14:19584040//14:19595621	multi_hit	14:21567200
461210	0.374415	14	19361956		no_hit	NA	NA
349277	0.203233	14	19847065	Un.864:57696//14:19910197	multi_hit	14:21870878
UA-IFASA-7482	0.0785908	14	20380821	14:20093911//14:20114267	multi_hit	14:22056082
1874303	0.340376	14	21259740		no_hit	14:23347610
462680	0.278302	14	21638348	13:43080279//13:43204351//14:21731061	multi_hit	13:43280842//14:23535570
Hapmap42791-BTA-107884	0.114667	14	22634364	Un.1:2606467	single_Un	14:38095683
352918	0.45586	14	25873084	14:25518433//16:56813259	multi_hit	14:27384863
352372	0.196493	14	26562573		no_hit	14:35518739
ARS-BFGL-NGS-1754	0.168	14	27452257	Un.1653:23355	single_Un	14:29362549
1869369	0.460317	14	28288824	Un.1:732694	single_Un	14:39982391
BTB-01224403	0.36	14	28483105	Un.1:658833	single_Un	14:40055649
BTB-01190209	0.161333	14	28733517	Un.1:2495392	single_Un	14:38203453
Hapmap51382-BTA-107906	0.152926	14	28733517	Un.1:2657985	single_Un	14:38044172
1866663	0.333333	14	28938888	Un.1:2540826	single_Un	14:38161324
1863342	0.222738	14	29001097	Un.1:951449	single_Un	14:39763251
1861115	0.327273	14	29475363	Un.1:2001329	single_Un	14:38699813
Hapmap40691-BTA-22299	0.269542	14	29698110	Un.1:2001329	single_Un	14:38699813
ARS-BFGL-BAC-8496	0.232713	14	30404139	14:30543605//14:31631965	multi_hit	14:32663649
1869311	0.0761364	14	30950351	Un.1:2606467	single_Un	14:38095683
Hapmap23274-BTA-154879	0.48	14	32004993	Un.1:2546906	single_Un	14:38155245
BTA-10115-no-rs	0.130319	14	32421665	14:32510677//Un.634:61387	multi_hit	14:34835330
ARS-BFGL-NGS-77389	0.111406	14	32631771	Un.1:2357161	single_Un	14:38344250
BTB-00565099	0.0638298	14	32631771	Un.1:1546570	single_Un	14:39152496
353276	0.166029	14	32854554	Un.1:2772188	single_Un	14:37931973
UA-IFASA-9774	0.382353	14	32854554	Un.2681:8855//Un.1:1513184	multi_hit	14:39201271
466262	0.0648476	14	33009431	Un.1:1388291	single_Un	14:39325569
ARS-BFGL-NGS-21895	0.076	14	33009431	Un.1:2118938	single_Un	14:38583008
Hapmap41239-BTA-34703	0.351604	14	33563197	Un.1:951449	single_Un	14:39763251
ARS-BFGL-NGS-61701	0.245333	14	33644491	Un.1:1779457	single_Un	14:39027008
352948	0.154817	14	34473717	Un.1:2166682	single_Un	14:38535295
354299	0.256708	14	34473717	Un.1:1988362//17:44758195	multi_hit	14:38712794
ARS-BFGL-NGS-37766	0.273458	14	34473717	Un.1:1035503	single_Un	14:39679223
BTB-01960484	0.157754	14	34473717	Un.1:2194569	single_Un	14:38507417
1875063	0.0329545	14	34776311		no_hit	14:44323404
349454	0.476276	14	35015122	Un.1:2771882	single_Un	14:37932279
353277	0.475232	14	35015122	Un.1:2772173	single_Un	14:37931988
BTA-107712-no-rs	0.265333	14	35015122	Un.342:140462//Un.1:2856055	multi_hit	14:37803677
1864173	0.419501	14	35349697	Un.1:3171984	single_Un	14:37535038
1865440	0.431193	14	35349697	Un.1:3316595	single_Un	14:37389945
344867	0.406508	14	35349697	Un.1:2449929	single_Un	14:38251493
348817	0.308922	14	35349697	Un.1:3521765	single_Un	14:37185281
ARS-BFGL-NGS-21659	0.25133	14	35349697	Un.1:3346047	single_Un	14:37360495
BTA-107728-no-rs	0.417553	14	35349697	Un.1:3459353	single_Un	14:37247174
BTA-107730-no-rs	0.4375	14	35349697	Un.1:3369378	single_Un	14:37336815
Hapmap39001-BTA-107711	0.176471	14	35349697	Un.1:2917292	single_Un	14:37840487
Hapmap41741-BTA-107702	0.438992	14	35349697	Un.1:3316595	single_Un	14:37389945
1863341	0.297203	14	35455644	Un.1:1323017	single_Un	14:39390776
465206	0.424211	14	35455644	Un.1:1385014	single_Un	14:39328846
ARS-BFGL-NGS-115675	0.477212	14	35455644	Un.1:2995350	single_Un	14:37705809
Hapmap39402-BTA-34667	0.374005	14	35455644	Un.1:1323017	single_Un	14:39390776
1865441	0.133028	14	35563172	Un.1:3031128	single_Un	14:37670084
ARS-BFGL-NGS-52422	0.154255	14	35563172	Un.1:1418589	single_Un	14:39295276
BTA-107704-no-rs	0.224	14	35563172	Un.1:3031111	single_Un	14:37670101
1874286	0.138554	14	35669650		no_hit	14:42928164
ARS-BFGL-NGS-36094	0.271883	14	35669650	Un.1:2835735	single_Un	14:37823996
BTB-01224312	0.249333	14	35669650	Un.1:319680	single_Un	14:40399049
BTB-01985013	0.248	14	35669650	Un.1:290867	single_Un	14:40430406
1865832	0.150794	14	35762375	Un.1:1767131	single_Un	14:39039328
ARS-BFGL-NGS-33776	0.210456	14	35762375	Un.1:1143964	single_Un	14:39570666
1869488	0.247153	14	35796168	14:35964253//Un.7930:3225	multi_hit	14:41284694
ARS-BFGL-NGS-113518	0.416223	14	35796309	Un.1:1206700	single_Un	14:39505783
ARS-BFGL-NGS-48279	0.0849057	14	35874727	Un.1:3085391	single_Un	14:37615335
BTB-00565373	0.066313	14	35874727	Un.1:1172550	single_Un	14:39542087
1869676	0.414747	14	36095273	Un.1:1693846	single_Un	14:38921139
1875505	0.342466	14	36095273	Un.1:2856005//Un.342:140412	multi_hit	14:37803727
345751	0.272963	14	36523599	Un.1:1987875//17:44757708	multi_hit	14:38713072
353220	0.27474	14	36523599	Un.1:1988474//17:44758307	multi_hit	14:38712473
1862987	0.207254	14	36844855	Un.1:2714530	single_Un	14:37988066
1874857	0.144495	14	36844855	Un.1:842975	single_Un	14:39870973
ARS-BFGL-BAC-22573	0.381402	14	36844855	Un.1:46003	single_Un	14:40684301
ARS-BFGL-BAC-24683	0.180371	14	36844855	Un.1:906558	single_Un	14:39808131
UA-IFASA-7216	0.210667	14	36844855	Un.1:872789	single_Un	14:39841164
ARS-BFGL-NGS-58143	0.244624	14	36931412	Un.1:1848316	single_Un	14:38853451
1874134	0.205215	14	36931826	Un.1:2917292	single_Un	14:37840487
465989	0.162744	14	36990506	Un.1:1384989	single_Un	14:39328871
ARS-BFGL-NGS-110022	0.178191	14	36990506	Un.1:114579	single_Un	14:40616098
BTA-95925-no-rs	0.137333	14	36990506	Un.1:13323//Un.1:159148	multi_hit	14:40571538
Hapmap27422-BTA-150703	0.131507	14	36990506	Un.1:84157	single_Un	14:40646356
1865833	0.289773	14	37063189	Un.1:872817	single_Un	14:39841136
ARS-BFGL-NGS-116375	0.21618	14	37263436	Un.1:2022886	single_Un	14:38677366
1866661	0.344671	14	37458774	Un.1:2989358	single_Un	14:37711801
1861834	0.0617849	14	37596481	14:37633368//14:37637443	multi_hit	14:42875925
Hapmap47456-BTA-98145	0.081117	14	37596481	14:37633368//14:37637443	multi_hit	14:42875925
Hapmap42815-BTA-113824	0.380376	14	37795298	Un.1:732694	single_Un	14:39982391
UA-IFASA-5908	0.377358	14	37795298	Un.1:700919	single_Un	14:40014144
ARS-BFGL-BAC-21948	0.272118	14	38036216	Un.1:210487	single_Un	14:40512939
1865732	0.235632	14	38245444	Un.1:241762	single_Un	14:40481666
1874594	0.227689	14	38245444	Un.1:265182	single_Un	14:40456066
UA-IFASA-5447	0.198939	14	38245444	Un.1:239119	single_Un	14:40484309
UA-IFASA-6750	0.445333	14	38776988	Un.1:572298	single_Un	14:40142442
348259	0.345121	14	38805483	Un.1:1244412	single_Un	14:39469290
UA-IFASA-8126	0.367647	14	38805483	Un.1:1244538	single_Un	14:39469164
1869115	0.27221	14	38857606	Un.1:572669	single_Un	14:40142071
1872295	0.223624	14	38982383		no_hit	14:44126252
ARS-BFGL-NGS-89809	0.163564	14	38982383	Un.1:978709	single_Un	14:39735994
Hapmap41415-BTA-107703	0.381333	14	39069925	Un.1:3171984	single_Un	14:37535038
UA-IFASA-9658	0.413333	14	39251443	Un.1:2452778	single_Un	14:38248644
1874138	0.164773	14	39703135	Un.1:2657985	single_Un	14:38044172
ARS-BFGL-NGS-115475	0.12367	14	39703135	Un.1:2692017	single_Un	14:38010153
Hapmap42916-BTA-34681	0.385753	14	39873004	Un.1:1693846	single_Un	14:38921139
UA-IFASA-8766	0.311497	14	39873004	14:39940208//Un.3193:1181	multi_hit	14:45028309
UA-IFASA-7770	0.287838	14	39893877	Un.1:843221	single_Un	14:39870727
1873388	0.170455	14	39915874	14:38086590//14:38197192	multi_hit	14:43292662
Hapmap44003-BTA-110897	0.192	14	39915874	14:38086590//14:38197192	multi_hit	14:43292662
346215	0.481606	14	39963746	Un.1:1352053	single_Un	14:39361729
351958	0.481117	14	39963746	Un.1:1351599	single_Un	14:39362183
463534	0.341017	14	39963746	14:39951081//Un.2015:6955	multi_hit	14:45039180//14:45718280//15:29528486//3:28623511
ARS-BFGL-NGS-118811	0.498667	14	39963746	Un.1:1273718	single_Un	14:39439978
346294	0.434006	14	40046307	Un.1:1039734	single_Un	14:39674992
1870805	0.165148	14	40513255	Un.1:1073875	single_Un	14:39640732
353755	0.148052	14	40513255	Un.1:1039925	single_Un	14:39674801
BTB-00565647	0.117021	14	40513255	Un.1:1008346	single_Un	14:39706371
Hapmap50324-BTA-34690	0.132231	14	40513255	Un.1:1073875	single_Un	14:39640732
1865831	0.496173	14	42139261	Un.1:1356370	single_Un	14:39357422
ARS-BFGL-NGS-113271	0.235772	14	42269664	Un.1:1098324	single_Un	14:39616301
BTA-92749-no-rs	0.119303	14	42987597	Un.1:593675	single_Un	14:40121065
BTB-01837238	0.172	14	42987597	Un.1:406323	single_Un	14:40310509
463205	0.192848	14	44600439		no_hit	14:64899841
1874803	0.0491991	14	45060918	Un.5085:9127//14:47104597	multi_hit	14:51738442
1872783	0.277273	14	45169820		no_hit	14:49889174
1861241	0.0600907	14	45246549	14:45153040//14:45250572	multi_hit	14:49985130
1875794	0.263098	14	46012504		no_hit	14:51045612
351156	0.272305	14	46845472		no_hit	14:51487074
1870383	0.498853	14	47026278	14:48056900//14:48151385	multi_hit	14:52779519
354379	0.305656	14	47573139		no_hit	14:52355715
1866986	0.168934	14	47614691		no_hit	14:52411184//14:52427759
BTB-01212667	0.0603217	14	47630605	Un.402:21968	single_Un	14:52216536
353411	0.401136	14	48569698	Un.402:27629	single_Un	14:52222129
347809	0.398603	14	48796675	Un.2705:16226//14:48837601	multi_hit	14:53456052
1874422	0.0974771	14	49652936	Un.2216:11941//14:49679389	multi_hit	14:54266431
BTA-90428-no-rs	0.454787	14	49808068	14:49929248//Un.4792:5386	multi_hit	14:54501131
354499	0.368909	14	50461677	Un.402:81261	single_Un	14:52275929
1865836	0.0694761	14	50713045	14:50754139//14:50819665	multi_hit	14:55173462
1864567	0.462156	14	51078739		no_hit	14:55450528
1875352	0.10686	14	51689266	14:49481271//14:49503480	multi_hit	14:54098933
1871420	0.294785	14	51795752		no_hit	14:56175432
Hapmap32910-BTC-001623	0.222074	14	51795752	14:51841151//Un.5060:4232	multi_hit	14:56203511
1869929	0.441043	14	52277482	Un.576:3635//14:52070696	multi_hit	14:56433241
1873786	0.438084	14	52277482	Un.576:8091//14:52066240	multi_hit	14:56428786
Hapmap39847-BTA-58540	0.458886	14	52277482	14:52070696//Un.576:3635	multi_hit	14:56433241
354476	0.359173	14	52278763		no_hit	14:52275964
1874137	0.218894	14	52302089	Un.1:2261094	single_Un	14:38440957
ARS-BFGL-NGS-75302	0.248011	14	52302089	Un.1:2283909	single_Un	14:38418141
Hapmap27678-BTC-012488	0.35493	14	52909168	14:51352710//Un.2447:14565	multi_hit	14:55720233
1874859	0.209195	14	53130971		no_hit	14:57469150
1869677	0.103645	14	54227350	14:48067844//14:48162785	multi_hit	14:52790923
BTB-00752634	0.160904	14	54724391	14:54695773//Un.7375:695	multi_hit	14:59049305
352368	0.495101	14	57015395	Un.587:8120	single_Un	14:60549401
1872534	0.0751708	14	57837353		no_hit	14:62228650
350697	0.0937989	14	57837353		no_hit	14:63056074
353665	0.343318	14	58630982	X:43114433//14:58645723	multi_hit	14:62765981//X:73517780
464688	0.287949	14	59113729	Un.6790:4329//14:59162494	multi_hit	14:63289446
ARS-BFGL-NGS-114853	0.118667	14	59350813	Un.1:1949781	single_Un	14:38750861
1863348	0.388759	14	59409759	14:59311731//14:59429352	multi_hit	14:63431800
UA-IFASA-8564	0.452128	14	59409759	14:59311731//14:59429352	multi_hit	14:63431800
1875268	0.0674603	14	60008256	14:58789170//14:58835176	multi_hit	14:62957735
343690	0.274728	14	60562798		no_hit	14:65850499
463359	0.425501	14	60948071		no_hit	14:64899533
463734	0.356283	14	60948071		no_hit	14:64899667
BTB-00575779	0.492021	14	61164560	Un.654:37300	single_Un	14:65190322
ARS-BFGL-NGS-109119	0.304054	14	61361868	14:64644468//3:24305941	multi_hit	14:68760099//3:22554987
1876321	0.356651	14	62932314		no_hit	14:66951519
353831	0.0470284	14	64606972		no_hit	14:55228264
Hapmap32295-BTA-129360	0.430667	14	64701973	14:21943920//14:62315695	multi_hit	14:23737337//14:66414152
1874311	0.22449	14	67564884		no_hit	14:71471610
1874312	0.37415	14	69210345		no_hit	11:10292979//14:72940281//7:112526337
1874861	0.387755	14	70580149		no_hit	14:74414163
Hapmap41395-BTA-97523	0.255319	14	70768128	Un.2679:1668	single_Un	14:74496096
1875236	0.175057	14	71381929		no_hit	14:75147501
343907	0.0685463	14	72195340	14:70395684//14:70638297	multi_hit	14:74472408
1870812	0.180682	14	72474492	14:70510062//14:70647838	multi_hit	14:74345108
BTB-02019179	0.46	14	73448917	14:74151173//14:74343917	multi_hit	14:77820814
1864095	0.365909	14	73498267		no_hit	14:77151172
1864061	0.197183	14	73799213	Un.2679:1668	single_Un	14:74496096
346170	0.224129	14	74546144	Un.446:26074	single_Un	14:78588398
462294	0.231308	14	74546299	Un.446:26131	single_Un	14:78588455
1874397	0.216667	14	74692386		no_hit	14:78139480
462813	0.166782	14	75113638	2:31040664//Un.446:18088	multi_hit	14:78580412//2:30092096
461869	0.11984	14	75353398		no_hit	14:79695924
344225	0.0997926	14	75848911		no_hit	14:79449233
465271	0.46568	14	76235316		no_hit	14:79810637
ARS-BFGL-NGS-97791	0.180851	14	76455579	Un.446:59451	single_Un	14:78621774
UA-IFASA-8287	0.390374	14	76912292	14:76927013//14:77031021	multi_hit	14:80543545
BTA-100160-no-rs	0.419444	14	77093006	more than 5 alignments not shown//Un.9812:1506	multi_hit	more than 5 alignments not shown
1868435	0.320862	14	77521887		no_hit	14:80893135
354096	0.233907	14	77691526		no_hit	14:81709628
1872481	0.146119	14	78269622	14:78252017//14:78396637	multi_hit	14:81746824
BTA-19762-no-rs	0.406166	14	79118752	14:79142467//14:79332904	multi_hit	14:82596715
ARS-BFGL-BAC-1991	0.256649	14	79238805	14:79193975//14:79280346	multi_hit	14:82648300
353350	0.143225	14	79653205	14:79169375//14:79304697	multi_hit	14:82623625
BTA-19753-no-rs	0.129333	14	79653205	14:79170751//14:79303321	multi_hit	14:82625001
1866906	0.420273	14	80161509	14:79142197//14:79333174	multi_hit	14:82596445
1870820	0.348519	14	80161509		no_hit	14:83255426
ARS-BFGL-NGS-11581	0.273333	14	80433817	Un.1194:22122	single_Un	14:83419417
1872396	0.142857	15	1070372	Un.3786:6798//15:6643144	multi_hit	15:8883168
1870416	0.483908	15	1287109	Un.4655:4465//15:1165227	multi_hit	15:2369172
BTB-01576078	0.160904	15	1609269	15:1569912//12:21256015	multi_hit	15:2988789
351601	0.0793405	15	2904042	Un.7650:701//15:3413068	multi_hit	15:4729541
1862894	0.409611	15	3662963	Un.7650:874//15:3413241	multi_hit	15:4729714
BTB-01587735	0.292553	15	4108129	Un.1073:24927	single_Un	15:8283195
347442	0.359228	15	4707771	Un.803:27570//15:5585125	multi_hit	15:6816989
350775	0.154145	15	4728124	Un.423:38565	single_Un	15:7075005
BTB-01512684	0.114667	15	4728124	Un.423:74840	single_Un	15:7039507
BTB-01512723	0.140957	15	4728124	Un.423:38565	single_Un	15:7075005
Hapmap23284-BTA-162040	0.256793	15	4816052	15:5576672//Un.803:36024	multi_hit	15:6808535
ARS-BFGL-NGS-85936	0.43617	15	5024958	15:5028693//Un.5404:789	multi_hit	15:6234482
ARS-BFGL-NGS-68254	0.453457	15	5658197	Un.299:49036	single_Un	15:7306679
ARS-BFGL-NGS-34532	0.322667	15	5697551	Un.299:90021	single_Un	15:7268564
ARS-BFGL-NGS-59251	0.253316	15	6300045	Un.28:171382	single_Un	15:8495973
ARS-BFGL-NGS-40245	0.348	15	6669436	Un.28:415423	single_Un	15:8689537
1872374	0.479545	15	7209432		no_hit	15:9708615
353227	0.0910319	15	7674935	Un.2418:11727	single_Un	15:10453998
BTB-00580562	0.20557	15	8385315	15:8431149//15:8501473	multi_hit	15:10590633
1869695	0.310658	15	9022536	Un.28:458442	single_Un	15:8723612
BTB-01421934	0.430556	15	9404403	Un.329:71217	single_Un	15:11502268
BTB-01422008	0.424157	15	9404403	Un.329:42336	single_Un	15:11531149
1863280	0.330402	15	9508157	Un.28:221940	single_Un	15:8546607
1873340	0.463554	15	10317507	15:7667416//17:3333688	multi_hit	15:9838594
1874868	0.392435	15	10921537	15:10896653//Un.2434:10437	multi_hit	15:13052477
1875460	0.325	15	11364040		no_hit	15:14035393
ARS-BFGL-NGS-114553	0.266667	15	11990316	Un.28:200581	single_Un	15:8525251
ARS-BFGL-NGS-113839	0.0787293	15	12104550	more than 5 alignments not shown	multi_hit	more than 5 alignments not shown
1875755	0.309195	15	13018807		no_hit	15:15086137
346278	0.24433	15	13179906		no_hit	15:15213319
ARS-BFGL-NGS-19244	0.0984043	15	13558455	Un.384:98925	single_Un	15:19632736
ARS-BFGL-NGS-13269	0.113333	15	15039578	Un.28:543224	single_Un	15:8808367
1869424	0.33871	15	15536018		no_hit	15:17374175
ARS-BFGL-NGS-108854	0.482574	15	16717548	Un.116:231180	single_Un	15:19375298
ARS-BFGL-NGS-102581	0.353723	15	17196718	Un.355:69620	single_Un	15:17658204
ARS-BFGL-NGS-72688	0.27321	15	17787250	15:18051343//Un.1839:62//Un.1480:31387//Un.1086:31072//Un.781:44808	multi_hit	more than 5 alignments not shown
BTB-00582062	0.493351	15	17832325	Un.292:68905	single_Un	15:17812223
BTB-01821148	0.358871	15	17832325	Un.355:96443	single_Un	15:17631380
1862061	0.253409	15	17901271	Un.900012:11213	single_Un	15:19816712
ARS-BFGL-NGS-17598	0.180371	15	18073691	Un.116:82337	single_Un	15:19522861
BTB-01262668	0.275401	15	18323129	Un.355:119467	single_Un	15:17608371
346945	0.090824	15	18387440	Un.1278:43456//15:21761372	multi_hit	15:23889449
464068	0.10926	15	18387440	15:18555254//15:18679637	multi_hit	15:20807094
349798	0.112571	15	18543578	Un.1073:35675	single_Un	15:8272445
344820	0.080795	15	18646517	Un.116:83238	single_Un	15:19521960
351319	0.399225	15	20631874		no_hit	15:22733533
ARS-BFGL-NGS-35405	0.464	15	21075386	15:19397001//19:39462842	multi_hit	15:21494306
349653	0.46001	15	21761607	Un.1278:43434//15:21761394	multi_hit	15:23889471
ARS-BFGL-NGS-23028	0.283198	15	21829324	Un.1278:20562	single_Un	15:23970148
349505	0.0600825	15	22266592	Un.384:100389	single_Un	15:19631272
349927	0.318401	15	22585702		no_hit	15:24632428
1876259	0.267281	15	22587880		no_hit	15:24632019
347231	0.194415	15	22595475		no_hit	15:24632415
1859811	0.0821918	15	24190653	15:23490060//17:48752906	multi_hit	15:25516469
352052	0.215719	15	25286435		no_hit	15:21532292
348121	0.488883	15	25824138	Un.2958:14686//15:25767599	multi_hit	15:27766084
347991	0.346885	15	27858368	15:28104473//15:28236648	multi_hit	15:30122484
463120	0.106333	15	28726505	15:28096049//15:28245517	multi_hit	15:30113934
1875614	0.221591	15	36350609		no_hit	15:38095277
BTB-01594708	0.295775	15	36772949	15:46176441//15:46213911//15:46161857	multi_hit	15:47649034//15:47668845//15:47683465//15:47719550
354010	0.0751162	15	38201370	15:38887402//15:39283084	multi_hit	15:40917792
343397	0.125501	15	38305631	15:38891300//15:39286982	multi_hit	15:40921690
345071	0.31061	15	40775629	15:40782492//7:10136050	multi_hit	15:42332843//7:12947616
1869857	0.462877	15	41376021	15:47101407//15:46573533//15:47008865	multi_hit	15:48233012//21:28226163	Un.7180002015254:580
344786	0.41701	15	41863512	Un.289:98802	single_Un	15:46079232
1874318	0.146651	15	42131124		no_hit	15:43746244
345364	0.397315	15	42438361		no_hit	15:44010983
342792	0.327333	15	42891035	Un.1581:4009//15:42908120	multi_hit	15:44460168
1865864	0.216247	15	43389756	Un.4601:576//15:47490362	multi_hit	15:48684992
ARS-BFGL-BAC-21163	0.137931	15	43502501	15:47944373//Un.107:63267//Un.26:58113//Un.26:228344	multi_hit	15:49117674//15:49297595
348154	0.355928	15	44085295		no_hit	15:45463063
352577	0.356553	15	44085295		no_hit	15:45463094
BTA-29693-no-rs	0.461333	15	44085295	15:46649941//15:47169388	multi_hit	15:48371375
BTB-00607164	0.0265252	15	44550255	15:56499795//Un.8501:3323	multi_hit	15:57649734
ARS-BFGL-BAC-21165	0.256649	15	45084350	15:47997725//Un.107:14773//Un.26:178376	multi_hit	15:49169653
BTB-01926941	0.242667	15	45513224	15:45222079//Un.352:42016	multi_hit	15:46906029//15:47007726
349656	0.224858	15	45673934	15:40469372//15:40505595	multi_hit	15:42087593
BTB-01551968	0.317333	15	45876451	15:45901842//Un.4647:147	multi_hit	15:47429234
ARS-BFGL-NGS-72108	0.323138	15	47593189	Un.289:81673	single_Un	15:46058920
1862274	0.344318	15	47834571	Un.26:292455//15:47809699//15:47851755	multi_hit	15:49007025//15:49049069
ARS-BFGL-BAC-19376	0.445946	15	48676467	15:47882682//15:47877327//15:47896802//Un.107:111648//Un.26:14607//Un.26:271401	multi_hit	15:49070122//15:49344597
Hapmap33953-BES4_Contig513_1142	0.0498652	15	49971599	15:48515448//15:48031720//Un.609:74178//Un.1222:6277//Un.26:151575	multi_hit	15:49202801//15:50094103
BTB-00825831	0.233425	15	50008445	15:46584403//15:47010958//15:47103502	multi_hit	15:48239279	Un.7180002015254:2675
BTB-01372190	0.159664	15	50008445	Un.26:571849	single_Un	15:49686379
BTB-02015886	0.215818	15	50399360	15:48981219//15:48090147	multi_hit	15:49889588//4:96825993
346515	0.222308	15	50502937		no_hit	15:58321397
347379	0.218637	15	50502937		no_hit	15:58321473
347380	0.223942	15	50502937		no_hit	15:58321464
350067	0.216329	15	50502937		no_hit	15:58321360
BTB-02024135	0.334667	15	50730433	15:50929909//15:50955663//15:50988155	multi_hit	15:52214348//15:52238860//15:52267139
1872799	0.469388	15	52127778		no_hit	15:53459520
ARS-BFGL-NGS-10087	0.495968	15	52454496	Un.289:25601	single_Un	15:46002857
BTB-01505047	0.482192	15	52454496	Un.289:55821	single_Un	15:46033074
352398	0.3125	15	52833329		no_hit	15:54558563
1870118	0.154079	15	55887422		no_hit	6:95867873
1864585	0.443311	15	56050569	15:56020060//15:56245208	multi_hit	15:57229056
1871182	0.117914	15	56210049		no_hit	15:38281190
BTB-01873927	0.173184	15	57730830	15:48293740//15:49529708//15:49235499//Un.743:38076//Un.26:625983//Un.123:57989	multi_hit	15:50712410//15:50779264
1862277	0.432464	15	57988341	15:58093082//15:58244486	multi_hit	15:59379134
Hapmap40965-BTA-37194	0.433511	15	57988341	15:58093082//15:58244486	multi_hit	15:59379134
1870720	0.310427	15	59297032	15:59239616//Un.5222:3233	multi_hit	15:60367233
Hapmap39904-BTA-26384	0.226542	15	59297032	15:59239616//Un.5222:3233	multi_hit	15:60367233
348343	0.426523	15	60300724		no_hit	15:58321367
1873274	0.108466	15	61095156		no_hit	15:59944214
ARS-BFGL-NGS-106323	0.166223	15	63498829	Un.2208:18643	single_Un	15:67981902
352354	0.489888	15	63757919		no_hit	15:62746315//15:62999219
BTB-01778401	0.235294	15	65665851	15:47223796//15:47278187	multi_hit	15:48420999//15:48475352
BTA-37355-no-rs	0.420213	15	65779024	15:65539661//Un.1469:28640	multi_hit	15:66629434
Hapmap5661-BTA-37391	0.025266	15	66077415	15:66572194//Un.1623:27587	multi_hit	15:67645253
348789	0.335829	15	67033086	15:66806726//Un.841:4561	multi_hit	15:67816375
342524	0.217006	15	67108636	Un.2208:15255	single_Un	15:67985290
1859746	0.285885	15	67279341		no_hit	15:68287538
1860157	0.116359	15	68665371	15:69023140//15:69124384	multi_hit	15:70074760
1871221	0.396675	15	69334601		no_hit	15:70284345
1875744	0.272936	15	69554199		no_hit	15:70596721
BTA-89503-no-rs	0.46123	15	69867347	15:69759235//15:69755569	multi_hit	15:70686321
1874612	0.169318	15	72221904		no_hit	15:74645639
ARS-BFGL-NGS-85785	0.061828	15	73182499	15:79450390//X:66182784//10:67105162//23:32330318//7:19181624	multi_hit	10:65710771//15:80216620//22:3784960//23:31982416//X:113108388
BTB-00620373	0.28273	15	73468276	15:73500932//15:73586351	multi_hit	15:74365136
ARS-BFGL-NGS-19794	0.160377	15	75273492	15:74787655//15:75055953	multi_hit	15:75564094
ARS-BFGL-NGS-113953	0.175373	15	75598817	Un.1308:21279	single_Un	15:77224186
ARS-BFGL-NGS-675	0.118667	15	77583949	Un.65:402065	single_Un	15:85257312
BTA-26651-no-rs	0.208451	15	77583949	15:78502346//15:78608605//Un.73:171346	multi_hit	15:359702//15:79321213
ARS-BFGL-NGS-69075	0.417127	15	78182163	15:79617456//Un.397:113431	multi_hit	15:80404264//26:195709
BTB-01920239	0.365952	15	78434364	more than 5 alignments not shown//Un.8835:2095	multi_hit	more than 5 alignments not shown
1872726	0.244804	15	78586289	15:78502651//15:78608300	multi_hit	15:79321518
ARS-BFGL-NGS-69079	0.406667	15	79023478	15:79042053//7:272771//17:60103	multi_hit	15:79785494//17:69224//7:213806
1875848	0.311054	15	79191196	15:79195574//15:79219625	multi_hit	15:79976020
BTB-01793260	0.0809019	15	79340262	Un.600:41651	single_Un	15:79923112
351434	0.116509	15	80256967		no_hit	15:80751743//15:81218922
1870576	0.277389	15	80643621	15:79982437//15:79372572	multi_hit	15:80138572//15:80768775//15:81235550
BTB-01686920	0.217697	15	80862159	Un.1070:26033	single_Un	15:81067236
1871895	0.223356	15	82791876	15:82813756//15:82889412	multi_hit	15:83464966
343269	0.129534	15	83745758	Un.65:287306	single_Un	15:85143271
ARS-BFGL-NGS-77257	0.204301	15	83962202	Un.65:348736	single_Un	15:85203839
1866902	0.429825	15	84598266	Un.65:406750	single_Un	15:85261997
ARS-BFGL-NGS-113051	0.421833	15	84598266	Un.65:232256	single_Un	15:85088227
ARS-BFGL-NGS-84184	0.349582	15	84598266	Un.65:256160	single_Un	15:85112130
Hapmap35969-SCAFFOLD125600_2589	0.296247	15	84598266	Un.65:293408	single_Un	15:85149373
350520	0.322755	16	19209	Un.323:63553	single_Un	16:804371
352967	0.283806	16	19209	Un.323:63525	single_Un	16:804399
UA-IFASA-9087	0.286863	16	19209	Un.323:92339	single_Un	16:776322
347595	0.438307	16	52438	Un.113:83457	single_Un	16:535395
349417	0.439018	16	52438	Un.113:83427	single_Un	16:535425
350242	0.4413	16	52438	Un.113:83794	single_Un	16:535058
BTB-00623459	0.363636	16	52438	Un.113:100043	single_Un	16:518808
ARS-BFGL-NGS-24986	0.404348	16	136440	Un.133:185587	single_Un	16:208299
ARS-BFGL-NGS-66185	0.410428	16	136440	Un.133:50620	single_Un	16:73143
344756	0.130694	16	178911	Un.113:27673	single_Un	16:591176
348398	0.446392	16	178911		no_hit	16:689843
ARS-BFGL-NGS-15350	0.449333	16	178911	Un.323:114304	single_Un	16:754342
Hapmap36082-SCAFFOLD195821_13908	0.140957	16	178911	Un.113:27841	single_Un	16:591008
ARS-BFGL-NGS-111665	0.0706667	16	690358	Un.133:139041	single_Un	16:161606
Hapmap46697-BTA-38171	0.0657492	16	2216146	16:2084670//Un.8228:2239	multi_hit	16:2899256
ARS-BFGL-NGS-101042	0.122159	16	2462039	Un.98:166287	single_Un	16:4966340
ARS-BFGL-NGS-4621	0.492021	16	3178882	Un.98:126060	single_Un	16:5007486
345152	0.134372	16	3345341	Un.98:22035	single_Un	16:5120465
462165	0.0897864	16	3345341	Un.98:214519	single_Un	16:4918204
463491	0.0892738	16	3345341	Un.98:214431	single_Un	16:4918292
BTB-01501576	0.124	16	3349633	Un.98:34453	single_Un	16:5132901
1873653	0.282955	16	3397975		no_hit	16:4282058
BTB-01927506	0.41922	16	3397975	Un.484:24777	single_Un	16:5447029
1875623	0.173611	16	3730856	Un.6440:2065//16:2962502	multi_hit	16:3805520
466028	0.168449	16	3730856		no_hit	16:4749565
352937	0.396854	16	3732584	Un.98:19817	single_Un	16:5118270
345275	0.407915	16	3766598	Un.98:301476//Un.98:347670//Un.98:182044	multi_hit	16:4831490//16:4950600
351323	0.398763	16	3766598	Un.98:301264//Un.98:347458	multi_hit	16:4831702
ARS-BFGL-NGS-102252	0.452	16	3794618	Un.98:195095	single_Un	16:4937547
ARS-BFGL-NGS-90544	0.489305	16	3848174	Un.98:250077	single_Un	16:4882649
BTA-88251-no-rs	0.412	16	4274940	16:6295401//16:6192644	multi_hit	16:8486467
BTB-01200008	0.385638	16	4466713	Un.900007:27361	single_Un	16:6281209
ARS-BFGL-NGS-117786	0.317333	16	4487615	Un.98:297351	single_Un	16:4835615
BTA-95363-no-rs	0.286667	16	4487615	16:4131557//16:4224221//Un.202:77112	multi_hit	16:5940330//16:6106881
BTB-01200020	0.406417	16	4495342	Un.900007:2057	single_Un	16:6259815
ARS-BFGL-NGS-118841	0.144	16	4594441	Un.98:74097	single_Un	16:5059463
1873330	0.0852417	16	4656758	Un.202:23181//16:4181963	multi_hit	16:6047276//16:6049383
348032	0.127508	16	5933864		no_hit	16:7879752//16:7883733
351350	0.136622	16	5933864	Un.759:48970//Un.1492:13104	multi_hit	16:7880102//16:7884083
BTA-39609-no-rs	0.248663	16	5933864	16:8113184//16:8090665	multi_hit	16:10232231//16:10254748
BTB-01234153	0.317819	16	5933864	16:5805896//16:7041751	multi_hit	16:8051706//16:9216795
ARS-BFGL-NGS-104359	0.242021	16	6073781	Un.274:61992	single_Un	16:5253637
1863978	0.361111	16	6378209	16:6191902//16:6296142	multi_hit	16:8487208
1875058	0.361678	16	6772899		no_hit	16:8487701
BTB-01764889	0.0411141	16	6980914	16:6917155//16:4728100	multi_hit	16:9085034
1872480	0.216553	16	7250250		no_hit	16:10124860
ARS-BFGL-NGS-2255	0.0933735	16	7356283	Un.759:43193	single_Un	16:7874325
Hapmap42351-BTA-88898	0.0917553	16	8166875	16:12742940//16:12812099	multi_hit	16:14684450
1871902	0.226136	16	8936038		no_hit	16:11070952
Hapmap33576-BTA-130425	0.257412	16	8936038	16:8972957//Un.4726:912	multi_hit	16:11096101
BTA-40338-no-rs	0.248011	16	9777658	16:2962355//Un.6440:1918	multi_hit	16:3805373
1867772	0.0941043	16	10618807	16:12742940//16:12812099	multi_hit	16:14684450
BTB-01838743	0.260638	16	10734672	Un.821:34417	single_Un	16:12365230
353488	0.482866	16	10929162		no_hit	16:14906548
BTB-01501544	0.329787	16	10980319	Un.883:35572	single_Un	16:5152670
1865904	0.18254	16	11523347		no_hit	16:13282582
1873087	0.220957	16	11523578	16:12705030//16:12775312	multi_hit	16:14646540
BTA-26788-no-rs	0.13674	16	14015035	16:6222231//Un.771:24474	multi_hit	16:8414004
1875206	0.0852273	16	16282730	Un.2:2082413	single_Un	16:24017184
1870869	0.0602273	16	16482716	Un.1598:4092//16:16475226	multi_hit	16:18268771
ARS-BFGL-BAC-3574	0.0837766	16	18789663	Un.2:439455	single_Un	16:25529322
1875298	0.410959	16	19085014	16:19732496//16:19879838	multi_hit	16:21452300
ARS-BFGL-NGS-33165	0.210106	16	19147038	Un.2:2304748	single_Un	16:23793827
464736	0.3499	16	19778538	Un.2:1772081	single_Un	16:24330109
465402	0.349329	16	19778538	Un.2:1773260	single_Un	16:24328930
351502	0.314595	16	20250955	Un.2:1213614	single_Un	16:24874723
ARS-BFGL-NGS-114464	0.239892	16	20250955	Un.2:1189553	single_Un	16:24903725
Hapmap47932-BTA-38182	0.293103	16	20250955	Un.2:856021	single_Un	16:25185581
Hapmap49979-BTA-38153	0.312332	16	20250955	Un.2:1471309	single_Un	16:24613337
351087	0.483755	16	20330820		no_hit	16:22035832
352865	0.483505	16	20330820		no_hit	16:22035824
354336	0.0872605	16	20361824		no_hit	16:28006432
466179	0.151738	16	20361824		no_hit	16:24857039
346166	0.339793	16	20432956	Un.2:1778603	single_Un	16:24323587
347075	0.343573	16	20432956	Un.2:1773092	single_Un	16:24329098
BTA-38162-no-rs	0.345745	16	20432956	Un.2:1722791	single_Un	16:24379313
UA-IFASA-2211	0.369014	16	20432956	Un.2:1756964	single_Un	16:24345227
464765	0.398933	16	20749741	Un.2:1065024	single_Un	16:24972588
ARS-BFGL-NGS-87462	0.167109	16	21446487	Un.2:1039365	single_Un	16:25000153
1867900	0.444776	16	21492142	Un.2:1213658	single_Un	16:24874652
1868458	0.365604	16	21492142	Un.2:34363	single_Un	16:25915332
BTA-38177-no-rs	0.44016	16	21492142	Un.2:34393	single_Un	16:25915302
ARS-BFGL-BAC-20058	0.131649	16	21926533	Un.2:2141298	single_Un	16:23957117
460493	0.305	16	22165313	Un.2:1200478	single_Un	16:24887829
462553	0.304609	16	22165313	Un.2:1200185	single_Un	16:24888122
1869718	0.416856	16	22385058	Un.2:1471309	single_Un	16:24613337
463539	0.346667	16	22650315	Un.2:1774482	single_Un	16:24327708
1868459	0.253409	16	22886680	Un.2:377575	single_Un	16:25590916
346021	0.119738	16	22886680	Un.2:13773	single_Un	16:25935999
352564	0.458055	16	23008817	Un.2:1749514	single_Un	16:24352677
BTA-38195-no-rs	0.212567	16	23202467	Un.2:319814	single_Un	16:25648232
1875859	0.313636	16	23425355	Un.2:660568//Un.2:744585	multi_hit	16:25297461
343638	0.126612	16	23425355	Un.2:14155	single_Un	16:25935619
ARS-BFGL-BAC-20057	0.192819	16	23425355	Un.2:2267655	single_Un	16:23830920
ARS-BFGL-NGS-118183	0.229167	16	23425355	Un.2:1856275	single_Un	16:24241296
ARS-BFGL-NGS-13463	0.195479	16	23425355	Un.2:202676	single_Un	16:25748026
ARS-BFGL-NGS-21301	0.180851	16	23425355	Un.2:1991633	single_Un	16:24108481
ARS-BFGL-NGS-38774	0.295756	16	23425355	Un.2:1701046	single_Un	16:24401108
Hapmap42529-BTA-38192	0.255968	16	23425355	Un.2:377575	single_Un	16:25590916
ARS-BFGL-NGS-117936	0.145889	16	23480966	Un.2:817772	single_Un	16:25223828
349151	0.15413	16	23555258	Un.2:1213658	single_Un	16:24874652
1861054	0.427438	16	23593629	Un.2:1110920	single_Un	16:24926022
Hapmap40673-BTA-121051	0.392	16	23593629	Un.2:1110920	single_Un	16:24926022
BTA-38191-no-rs	0.295756	16	23707656	Un.2:475451	single_Un	16:25493327
1869717	0.369615	16	23741123	Un.2:1277923	single_Un	16:24810362
1867131	0.385488	16	23749965		no_hit	16:27416919
1863385	0.457955	16	23807044	Un.2:856021	single_Un	16:25185581
Hapmap42927-BTA-38151	0.469496	16	23822548	Un.2:1277923	single_Un	16:24810362
ARS-BFGL-NGS-42691	0.46123	16	23845048	Un.2:2084605	single_Un	16:24014992
1862291	0.253986	16	25528133	Un.2:1555514	single_Un	16:24546670
Hapmap39325-BTA-38156	0.314171	16	25528133	Un.2:1555514	single_Un	16:24546670
ARS-BFGL-NGS-37475	0.449468	16	26409235	16:27811733//14:6105485	multi_hit	14:29707230//14:7780038//16:31499868
BTB-00639647	0.322667	16	30583494	Un.3:1799470	single_Un	16:39585031
BTB-00636172	0.105333	16	30896287	Un.927:29973	single_Un	16:34836639
344297	0.108579	16	31409278	Un.927:47232	single_Un	16:34877580
350377	0.0990176	16	31409278	Un.927:45384	single_Un	16:34879428
1861283	0.463387	16	32343891	Un.721:44019//16:30536332	multi_hit	16:33974438
349614	0.126996	16	32423284	Un.3:1899987	single_Un	16:39639717
BTA-38825-no-rs	0.196	16	32423284	Un.3:1921836	single_Un	16:39661540
1865880	0.397959	16	33097468		no_hit	16:32056735
Hapmap47598-BTA-38857	0.328912	16	33156315	Un.3:1767904	single_Un	16:39553476
ARS-BFGL-NGS-28688	0.0452128	16	33295121	16:34119472//5:70577284//15:47199364	multi_hit	14:20504419//15:48341277//16:37505165//5:65994064
354523	0.336528	16	33750951		no_hit	16:37199102
347743	0.479371	16	33969472	Un.2849:738//16:33946037	multi_hit	16:37334853
1874325	0.104116	16	34093741		no_hit	16:36017802
BTB-00639780	0.246377	16	34202459	Un.3:1950353	single_Un	16:39690375
ARS-BFGL-NGS-114895	0.018617	16	34600487	Un.3:1285348	single_Un	16:39020789
344298	0.0971074	16	34925423	Un.927:47252	single_Un	16:34877560
1862299	0.24263	16	35032464	Un.3:1767904	single_Un	16:39553476
1860392	0.377551	16	35425721	Un.3:1427641	single_Un	16:39177285
1875861	0.329736	16	35425721		no_hit	16:37530920
Hapmap46997-BTA-38814	0.427056	16	35484891	Un.3:1427641	single_Un	16:39177285
Hapmap50852-BTA-104990	0.334667	16	35578440	Un.3:1566399	single_Un	16:39310197
1875292	0.0897727	16	35978574	Un.3:2195039//2:98291881//7:104067139	multi_hit	16:39935660
Hapmap47277-BTA-38408	0.36	16	36618693	16:30536332//Un.721:44019	multi_hit	16:33974438
343641	0.210125	16	39926782	Un.4455:8449//16:41197073	multi_hit	16:44999999
1861290	0.468599	16	41392873	16:41104178//16:41384835	multi_hit	16:45189489
Hapmap47279-BTA-38917	0.36193	16	41392873	16:41104178//16:41384835	multi_hit	16:45189489
349706	0.389034	16	41447343	Un.5010:1963//16:41483232	multi_hit	14:77279332
ARS-BFGL-NGS-3487	0.389037	16	44532873	16:44553484//16:44548492	multi_hit	16:48197219//16:48202211
BTA-109721-no-rs	0.473404	16	44823348	16:46345598//16:46379875	multi_hit	16:50302273
1872486	0.289116	16	44890590	Un.3:1566399	single_Un	16:39310197
1868471	0.0736961	16	45207489		no_hit	16:48680249
1863395	0.288194	16	46152641		no_hit	16:49176040
1865473	0.325397	16	46900698	16:46331405//16:46394067	multi_hit	16:50316465
BTA-39215-no-rs	0.477333	16	50749599	16:50771213//16:50777465	multi_hit	16:54664681
348479	0.362603	16	50954622	Un.159:17597	single_Un	16:56045462
ARS-BFGL-NGS-15524	0.47043	16	50954622	Un.159:179224//Un.1185:11981	multi_hit	16:55973954//16:56095448
1865406	0.0875	16	51027090	16:51637503//16:51897173	multi_hit	16:55770983
344006	0.390294	16	51221180	Un.1185:16487	single_Un	16:56091845
345571	0.390511	16	51221180	Un.1185:16423	single_Un	16:56091909
ARS-BFGL-NGS-116668	0.426431	16	51221180	Un.159:199792	single_Un	16:55953402
352611	0.240464	16	51312830	Un.6669:1104//16:51385774	multi_hit	16:55413231
ARS-BFGL-NGS-27527	0.0954907	16	52044831	Un.262:103720	single_Un	16:56284512
BTB-00649316	0.493333	16	52209411	Un.262:23421	single_Un	16:56340812
BTB-00649247	0.423077	16	52256032	Un.262:62208	single_Un	16:56326065
BTA-53124-no-rs	0.288564	16	52489453	16:52445182//16:52426211	multi_hit	16:56668701
354311	0.182723	16	52577576	Un.262:147483	single_Un	16:56242497
1859801	0.104706	16	54280369		no_hit	16:58218281
BTB-01252961	0.232	16	54514431	Un.262:147473	single_Un	16:56242507
347645	0.238378	16	55222663	Un.262:147814	single_Un	16:56242166
348583	0.23931	16	55222663	Un.262:147747	single_Un	16:56242233
350435	0.121573	16	55283872	16:55463670//16:55332519	multi_hit	16:59247771
BTA-39256-no-rs	0.317819	16	55769037	16:55984785//16:56196284	multi_hit	16:59707948
BTA-39264-no-rs	0.316216	16	55769037	16:55981058//16:56192560	multi_hit	16:59704222
343203	0.196252	16	56141849		no_hit	16:60859809
ARS-BFGL-NGS-89882	0.423913	16	56368731	Un.1216:22015	single_Un	16:64019417
464160	0.399064	16	56743989		no_hit	16:60863891
343803	0.436875	16	57161983		no_hit	16:60851369
1868474	0.211806	16	59328582	Un.818:15672//16:62038442	multi_hit	16:65875694
Hapmap49595-BTA-39631	0.152926	16	59328582	16:62038442//Un.818:15672	multi_hit	16:65875694
ARS-BFGL-NGS-116493	0.394385	16	60010650	Un.569:35693	single_Un	16:63825968
1860398	0.373938	16	60296309	16:61429613//16:61689325	multi_hit	16:65374199
463563	0.413609	16	60514702	Un.5131:9023//16:60562132	multi_hit	16:64433852
ARS-BFGL-NGS-60730	0.325798	16	60571815	Un.983:21106	single_Un	16:64840902
353426	0.436467	16	60750766		no_hit	16:66151587
1868131	0.133721	16	61550983		no_hit	16:65496931
349926	0.465732	16	62748899	16:63558950//16:63624620	multi_hit	16:67333187
1865489	0.0965909	16	65835059	16:65852398//16:65890722	multi_hit	16:69607289
BTB-01375890	0.176471	16	66037395	16:71365070//16:71038112	multi_hit	16:75081562
346789	0.178277	16	66176557		no_hit	16:69119274
1869733	0.175737	16	67109008		no_hit	16:70318142
1869371	0.461905	16	67323970		no_hit	16:71932517
1870427	0.214773	16	67557492	Un.1660:19042//16:67710804	multi_hit	16:71735866
BTB-00660359	0.270053	16	69161250	16:69249251//Un.2389:4631	multi_hit	16:73248498
346298	0.201403	16	69578883	Un.478:16024//Un.478:98968	multi_hit	16:73648609
ARS-BFGL-NGS-11990	0.159574	16	69578883	Un.478:25514	single_Un	16:73639121
BTB-00660594	0.303476	16	69578883	16:69537995//Un.419:59269	multi_hit	16:73486482//8:64369813
1859357	0.102469	16	70812260		no_hit	16:74839873
ARS-BFGL-NGS-75819	0.313673	16	72131394	16:72229188//Un.3710:2859	multi_hit	16:75946930
349034	0.223459	16	73669392		no_hit	16:79819380
1864612	0.106818	16	73926718		no_hit	16:77494615
464891	0.0824983	16	73926718	Un.478:71738	single_Un	16:73679207
BTB-01612388	0.343666	16	74192792	Un.504:23909	single_Un	16:81238066
352699	0.253351	16	74855192	Un.8737:251//16:74959635	multi_hit	16:78569446
1862097	0.480726	16	74900509		no_hit	16:78550797
1871706	0.113895	16	75622171		no_hit	16:77959407
ARS-BFGL-NGS-115041	0.278075	16	76098033	Un.504:58711	single_Un	16:81203143
ARS-BFGL-BAC-32069	0.145889	16	76450290	Un.108:210258	single_Un	16:49533184
BTA-98468-no-rs	0.0704787	16	76450290	Un.108:164961	single_Un	16:49491331
BTA-95562-no-rs	0.208223	16	76649873	16:76827608//16:76946380	multi_hit	16:80407423
ARS-BFGL-NGS-82451	0.396	16	77339863	Un.218:59525	single_Un	16:81016831
ARS-BFGL-NGS-103911	0.236631	16	77377144	Un.560:57213	single_Un	16:81322588
347182	0.167784	16	77447761	16:76795523//16:76914277	multi_hit	16:80375319
353077	0.168386	16	77447761	16:76795412//16:76914166	multi_hit	16:80375118
UA-IFASA-2353	0.170213	16	77447761	16:76795322//16:76914076	multi_hit	16:80375118
1865263	0.482679	16	77583141	16:76786015//16:76904486	multi_hit	16:80365527
Hapmap41692-BTA-95532	0.433511	16	77583141	16:76786015//16:76904486	multi_hit	16:80365527
ARS-BFGL-NGS-100306	0.193056	16	77735900	Un.481:35584	single_Un	16:70882322
ARS-BFGL-NGS-66559	0.318436	16	77757360	Un.481:99087	single_Un	16:70816380
ARS-BFGL-NGS-70477	0.306667	16	77757360	Un.218:184737	single_Un	16:81141838
ARS-BFGL-NGS-76897	0.216981	16	77877609	Un.108:245878	single_Un	16:49568812
BTB-01851867	0.180851	17	138882	17:102213//15:79178901//Un.600:40850	multi_hit	15:79922311//15:79959356//17:111319
BTB-00664095	0.207447	17	1050808	17:2532595//17:2606550	multi_hit	17:2432556
ARS-BFGL-BAC-33412	0.251351	17	2764113	17:1804382//X:77451256//3:97796080//20:37028412//Un.402:75210	multi_hit	14:52269968//17:1715231//20:34826547//3:91819697//X:132034871
BTB-00666345	0.0782493	17	3447746	17:2341971//3:49872481	multi_hit	17:2241543//3:46945029
1864633	0.471897	17	3504880		no_hit	17:3248434
1874707	0.119565	17	4004838	17:3202870//17:3792867	multi_hit	17:2959542//17:3445482
1870878	0.421412	17	5064826	17:4957218//17:5131271	multi_hit	17:4787794
BTB-00667263	0.423913	17	5064826	17:4954629//17:5128684	multi_hit	17:4785207
BTA-42126-no-rs	0.218667	17	5662174	17:5444432//17:5593753	multi_hit	17:5121981
351131	0.202117	17	5717277	Un.2229:6550	single_Un	17:5280358
Hapmap34622-BES10_Contig518_1595	0.304	17	5803266	17:8073983//17:8137902	multi_hit	17:7472614
1873979	0.329861	17	7916853	17:8062936//17:8148950	multi_hit	17:7461566
1874019	0.314773	17	7916853	17:8086124//17:8182332	multi_hit	17:7484750
BTB-02036897	0.339142	17	10615325	17:2580426//17:2506513	multi_hit	17:2406734
349306	0.383583	17	11271480	10:34926059//17:11306559	multi_hit	17:10594226
353835	0.166322	17	11271480		no_hit	17:10594378
BTB-01753558	0.0802139	17	11961888	Un.907:32694	single_Un	17:11714043
ARS-BFGL-NGS-112270	0.490437	17	14607193	17:16919467//17:17020498	multi_hit	17:16166026//17:16267826
ARS-BFGL-NGS-105993	0.125995	17	15002418	Un.410:67236	single_Un	17:14253363
1862333	0.105682	17	15155735	17:15204537//17:15149316	multi_hit	17:14350726//17:14428836
1871609	0.370455	17	16137343		no_hit	17:15939261
BTA-106224-no-rs	0.222667	17	16340417	17:16361964//17:16424175	multi_hit	17:15677009
1875778	0.111872	17	16487852	17:16362378//17:16424589	multi_hit	17:15677423
465593	0.0213618	17	18196007	Un.1848:10985	single_Un	17:17443189
1871910	0.1	17	19749801		no_hit	17:16811973
1873462	0.209877	17	19749801	17:21430115//17:21499711	multi_hit	17:20173224
1874336	0.134703	17	20548436		no_hit	17:18186024
ARS-BFGL-NGS-23824	0.150538	17	20640087	17:21054362//6:117138084	multi_hit	17:19800248//6:117423173
ARS-BFGL-NGS-1485	0.217158	17	21229258	17:22360430//17:22360228	multi_hit	17:21032574//17:21032775
1869284	0.494292	17	22070879		no_hit	17:20593969
349343	0.25958	17	23661216		no_hit	17:22421753
1876297	0.165722	17	24179749		no_hit	17:27755708
1876057	0.392694	17	24990890		no_hit	17:23322903
1870647	0.344671	17	28739919		no_hit	17:27303135
1875757	0.334852	17	29458804		no_hit	17:27993864
1861307	0.243182	17	29527717		no_hit	17:28058654
1875635	0.305361	17	29986087		no_hit	17:27181826
BTB-00101173	0.169333	17	30103558	17:30160182//17:30096063	multi_hit	17:28673548
1876006	0.0662983	17	32542897		no_hit	17:31498645
1864231	0.132118	17	34735880	17:29069606//17:29096371	multi_hit	17:27666636
344942	0.113976	17	36158296		no_hit	17:34658575
1868487	0.348864	17	36428597	17:36548654//17:37163256	multi_hit	17:35050237
1874255	0.129252	17	37334336		no_hit	17:36390393
346313	0.272234	17	37575810	10:18119647//17:37575297	multi_hit	17:36501622
347188	0.270921	17	37575810	10:18119263//17:37575754	multi_hit	17:36501931
348151	0.272234	17	37575810	10:18119138//17:37575754	multi_hit	17:36502056
348152	0.274714	17	37575810	10:18119647//17:37575419	multi_hit	17:36501744
UA-IFASA-2389	0.26738	17	37575810	17:37575419//10:18119450	multi_hit	17:36501744
Hapmap23443-BTA-161049	0.358667	17	37669862	17:37690338//6:3332245//Un.5071:7912	multi_hit	17:36615502//6:3361949
1876253	0.1621	17	38242565		no_hit	17:38380262
1871740	0.290094	17	40054520		no_hit	17:38936025
352915	0.343112	17	40717384		no_hit	17:40600766
Hapmap30543-BTA-141219	0.197333	17	40717384	Un.809:21322	single_Un	17:39681407
1869268	0.377069	17	40894870	17:39492645//17:39539781	multi_hit	17:38454429
ARS-BFGL-BAC-34666	0.413102	17	40929588	17:39505882//17:39704951	multi_hit	17:38467666
353345	0.412235	17	41611295		no_hit	17:40600463
1867170	0.370748	17	42118195		no_hit	17:40446174
1875503	0.351765	17	43562904		no_hit	17:42543911
ARS-BFGL-NGS-102178	0.0695187	17	43877476	more than 5 alignments not shown	multi_hit	more than 5 alignments not shown
UA-IFASA-3348	0.279255	17	44179714	17:44213230//17:44296170	multi_hit	17:43119244
BTA-113142-no-rs	0.445333	17	44950492	17:45056469//Un.606:47368	multi_hit	17:43801273
Hapmap28761-BTA-159815	0.285135	17	47416490	17:48137540//Un.1419:773	multi_hit	17:46636204
ARS-BFGL-NGS-4374	0.0574866	17	48288853	17:48317193//Un.42:270178	multi_hit	17:46842726	Un.7180001786364:158328
BTB-01735026	0.471963	17	48653310	17:48795976//5:88467287	multi_hit	17:47281503//5:82676374
ARS-BFGL-BAC-34052	0.476619	17	49925463	17:52370495//Un.154:258631	multi_hit	17:51051583
463319	0.21028	17	50217472		no_hit	17:49445471
1866704	0.265306	17	52109868	17:52011952//17:52054374	multi_hit	17:50340355
349973	0.34058	17	52225317	Un.2826:12032	single_Un		Un.7180002006863:3138
353133	0.342024	17	52225317	Un.2826:12069	single_Un		Un.7180002006863:3101
353790	0.337035	17	52225317	Un.2826:12131	single_Un		Un.7180002006863:3039
1870876	0.240363	17	52802541		no_hit	17:53053282
1859612	0.430488	17	53926293	Un.492:1221	single_Un	17:53796910
ARS-BFGL-NGS-107312	0.46371	17	53926293	Un.492:1036	single_Un	17:53797095
ARS-BFGL-NGS-94070	0.0949198	17	54118127	Un.492:100277	single_Un	17:53697142
466201	0.192775	17	54615860		no_hit	17:54202343
1863414	0.208726	17	54873286		no_hit	17:54651938
342793	0.0866801	17	55219882	Un.492:82103	single_Un	17:53715316
BTA-41112-no-rs	0.0702918	17	55272927	17:54497072//Un.6075:3046	multi_hit	17:54081495
343221	0.493907	17	55361833	Un.492:81921	single_Un	17:53715498
1875863	0.392421	17	55527334	29:7827945//17:55419922	multi_hit	17:54996377
ARS-BFGL-NGS-77566	0.186327	17	55722540	Un.492:74815	single_Un	17:53722972
1859813	0.451493	17	55802656		no_hit	17:57335000
ARS-BFGL-NGS-111058	0.148541	17	56339671	17:56832815//28:17491219//10:11801000	multi_hit	10:11946446//17:56344620//28:18682186
BTA-41253-no-rs	0.204244	17	56721818	17:57076472//Un.2559:198	multi_hit	17:56558227
1870879	0.246032	17	57030849	21:58256701//17:56919108//17:56949184	multi_hit	17:56430912
1863416	0.101655	17	57033626		no_hit	17:55890381
349040	0.0724713	17	57516860	17:55470163//17:26247880//17:58066204//17:58156943//17:29129612//17:29640310//17:4081850//17:9520997//17:11765170//17:14730451	multi_hit	17:55046617
1859812	0.156433	17	57681272	Un.6307:4181//17:54995930	multi_hit	17:54581815
1871920	0.437358	17	57846730	17:57827509//Un.3567:6083	multi_hit	17:57265130
ARS-BFGL-NGS-111094	0.141304	17	58290461	17:58344876//17:58285063	multi_hit	17:57631817//17:57691623
BTB-00680449	0.24933	17	59607794	Un.226:36323//Un.226:187918	multi_hit	17:59704530
1872476	0.480726	17	59639462		no_hit	17:58966184
ARS-BFGL-NGS-112404	0.371658	17	60272879	Un.226:118555	single_Un	17:59749528
BTB-00680348	0.151194	17	61598441	Un.226:150695	single_Un	17:59667303
1868255	0.448187	17	62139410		no_hit	17:62110387
344410	0.299564	17	62251052	Un.226:76500	single_Un	17:59617056
1865320	0.322844	17	62443075	Un.585:83421//17:62526333	multi_hit	17:61676258
Hapmap48551-BTA-00714	0.35809	17	62443075	17:62526333//Un.585:83421	multi_hit	17:61676258
1866923	0.344671	17	62764500	17:63066340//17:63087678	multi_hit	17:62193144
346088	0.272188	17	64349708		no_hit	17:63416079
351014	0.382462	17	65661403		no_hit	17:63626189
Hapmap24572-BTA-154734	0.168464	17	67540484	17:67790518//17:67881877	multi_hit	17:66654471
1875628	0.352608	17	67609141		no_hit	17:64377242
1860414	0.254237	17	68672943	Un.2255:20655//17:68327752	multi_hit	17:67131762
1864393	0.330296	17	68737823	Un.1536:27162//17:69800184	multi_hit	17:68603644
BTB-01303083	0.357909	17	69841030	Un.891:29340	single_Un	17:68660499
ARS-BFGL-NGS-93586	0.224	17	71363093	Un.428:40241	single_Un	17:70358455
463488	0.242188	17	71747555	17:71586810//Un.428:53611	multi_hit	17:70345489//6:56820028
465757	0.246328	17	71747555	17:71586019//Un.428:54402	multi_hit	17:70344698
350600	0.244571	17	71940743	17:71585978//Un.428:54443	multi_hit	17:70344657
1868500	0.40799	17	72578889		no_hit	17:71277868
1873672	0.104651	17	72666312		no_hit	17:70832816
ARS-BFGL-NGS-117330	0.200269	17	73633502	Un.18:7895	single_Un	17:72601697
1867184	0.449383	17	73633695	Un.18:19014	single_Un	17:72612817
342809	0.335587	17	74617638	17:74610587//Un.5744:3688	multi_hit	17:73307547
BTB-01973064	0.46123	17	74712146	Un.1059:24308	single_Un	17:73349750
462577	0.494627	17	75113126		no_hit	17:70869540
ARS-BFGL-NGS-111927	0.229333	18	248954	Un.57:27643	single_Un	18:577447
460441	0.23929	18	1111703	18:1089611//18:1115670	multi_hit	18:1776524//18:1802582
ARS-BFGL-NGS-50848	0.43984	18	2875960	Un.102:224268	single_Un	18:3783818
BTA-121111-no-rs	0.413333	18	4020125	18:5023238//18:5113355//Un.385:2188	multi_hit	18:6167367
346722	0.196078	18	4388754		no_hit	18:3600881
349447	0.195977	18	4388754		no_hit	18:3601215
Hapmap24573-BTA-155214	0.118037	18	5564552	Un.102:198145	single_Un	18:3809955
1864651	0.277929	18	5802763	18:5837067//18:5908141	multi_hit	18:6894216
1867200	0.339806	18	5802763	18:5810810//18:5881887	multi_hit	18:6867966
BTA-42870-no-rs	0.375335	18	5802763	18:5837219//18:5908293	multi_hit	18:6894368
ARS-BFGL-NGS-103838	0.145889	18	7385696	Un.794:27252	single_Un	18:12675262
1876113	0.0692695	18	7892116		no_hit	18:9909445
1869100	0.23356	18	7935994		no_hit	18:8837612
344243	0.39723	18	8069983	18:4900228//Un.385:124622	multi_hit	18:6043651
1863449	0.0764563	18	8291183	18:7714558//18:7767216	multi_hit	18:8681257
ARS-BFGL-NGS-82506	0.117333	18	9408533	Un.18:585270	single_Un	18:30608830
344830	0.231992	18	12004801	Un.794:63178	single_Un	18:12711186
345684	0.230542	18	12004801	Un.794:63267	single_Un	18:12711275
464093	0.220667	18	12004801	18:12251237//22:48633128	multi_hit	18:13030251//22:48147348//8:91467570
ARS-BFGL-NGS-84061	0.286667	18	15944177	18:16199103//2:3372983//X:60552982//X:63220079	multi_hit	18:16968932//2:3311853//X:105542906//X:90951389//X:98214984
Hapmap24479-BTA-132095	0.244032	18	15944177	18:15890741//18:16111815	multi_hit	18:16693956
ARS-BFGL-NGS-60919	0.148	18	16554437	Un.362:83939	single_Un	18:17826528
1870362	0.184807	18	16978922	18:16793025//18:16951965	multi_hit	18:17633171
350841	0.18028	18	16978922	18:16793122//18:16951965	multi_hit	more than 5 alignments not shown
ARS-BFGL-NGS-119270	0.412234	18	18746752	Un.789:25228	single_Un	18:17988032
1869513	0.394558	18	20761751		no_hit	18:21584927
1868506	0.464612	18	20876457		no_hit	18:21869056
344873	0.0808368	18	22430409	Un.660:70824	single_Un	18:17889168
1870996	0.150685	18	22616048		no_hit	18:23448339
353761	0.477812	18	23197028		no_hit	18:23762407
1872364	0.0510204	18	26024683	Un.18:729522	single_Un	18:30818416
343427	0.344218	18	26802283	Un.1242:27073//18:22113180	multi_hit	18:22728849
1874267	0.108899	18	27185407		no_hit	18:27296889
350999	0.128039	18	27526300	Un.354:24315	single_Un	18:27816469
1870752	0.231651	18	27616047	Un.18:222110	single_Un	18:30245780
BTA-106270-no-rs	0.242021	18	27616047	18:27616358//11:54741075	multi_hit	18:27645973
1873275	0.295918	18	27723285		no_hit	18:28040974
Hapmap31088-BTA-130721	0.339096	18	29600313	Un.18:290183	single_Un	18:30313853
ARS-BFGL-NGS-90159	0.149867	18	30142282	Un.18:230919	single_Un	18:30254589
1872833	0.156463	18	30939814		no_hit	18:32077101
ARS-BFGL-NGS-6151	0.375	18	31529407	Un.18:683182	single_Un	18:30702967
1864652	0.493182	18	31969920	18:31718218//Un.919:46143	multi_hit	18:32828509
Hapmap39488-BTA-42969	0.398667	18	31969920	18:31718218//Un.919:46143	multi_hit	18:32828509
1873679	0.0306818	18	32196856		no_hit	18:33262180
347544	0.261128	18	33774703	18:33953287//Un.455:48425	multi_hit	18:35053867
UA-IFASA-5348	0.126685	18	33984425	18:33924254//Un.455:74419	multi_hit	18:35027876
1864658	0.279176	18	36772131	18:36759027//18:36877380	multi_hit	18:37856142
354496	0.106519	18	38401206		no_hit	18:39511411
1871947	0.408353	18	40076961		no_hit	18:42033662
346392	0.473037	18	40315018	Un.5585:1075//Un.9331:2058//18:40303343	multi_hit	18:41311560
346393	0.469978	18	40315018	Un.5585:1041//Un.9331:2024//18:40303377	multi_hit	18:41311594
353116	0.411003	18	40315018	18:40302883//Un.5585:1555	multi_hit	18:41311080
1870896	0.311364	18	41603773		no_hit	18:42540983
464680	0.470668	18	42454824		no_hit	18:43204749
1875629	0.128736	18	42928710		no_hit	18:43244036
1860793	0.161364	18	43170819	18:44060701//18:44174995	multi_hit	18:44687479
BTA-88168-no-rs	0.147606	18	43170819	18:44163064//3:71788800	multi_hit	18:44675555//3:67497962
ARS-BFGL-NGS-110142	0.159574	18	44993079	Un.1035:28508	single_Un	18:45412266
349274	0.166208	18	45430361		no_hit	18:46187951
ARS-BFGL-NGS-111345	0.435616	18	45589709	18:45655972//23:31681401	multi_hit	18:46420429//23:31424989
1868521	0.037415	18	45993979		no_hit	18:46814457
1861331	0.338269	18	46227163	18:46289043//Un.612:29542//3:14481423//X:33805205	multi_hit	18:47052697//3:13281112
349595	0.462617	18	47737411		no_hit	18:48515625
1867209	0.373385	18	48343195		no_hit	18:49090018
462724	0.182278	18	48470229		no_hit	18:49321115
ARS-BFGL-NGS-86321	0.11828	18	48864430	18:48755332//18:48800878	multi_hit	18:49525635//18:49562761
342705	0.425665	18	48909018	Un.732:50596	single_Un	18:49735884
ARS-BFGL-NGS-32320	0.394595	18	48909018	Un.732:50596	single_Un	18:49735884
ARS-BFGL-NGS-116476	0.450135	18	49128339	Un.732:27985	single_Un	18:49758619
1860796	0.0786925	18	49491356		no_hit	18:50533214
1875599	0.036385	18	49491356		no_hit	15:30316559
1867212	0.437071	18	50059898		no_hit	18:50388296
ARS-BFGL-NGS-47731	0.484043	18	50152721	18:51265619//18:50593662	multi_hit	18:51163471//18:51859472
460951	0.434047	18	50915192	Un.1159:45879	single_Un	18:51506915
344614	0.113917	18	51637543		no_hit	18:51794759
347072	0.387735	18	51642192		no_hit	18:52241409
1862358	0.266975	18	53999823	18:54269851//18:54383708	multi_hit	18:54913897
Hapmap38225-BTA-43804	0.197333	18	54290414	18:54321931//Un.5804:3298	multi_hit	18:54965977
344517	0.499218	18	55895369	Un.17:540208//18:55895801	multi_hit	18:56398378//X:78908968
1874081	0.0742009	18	56018147		no_hit	18:55237478
1862043	0.274709	18	56515085		no_hit	18:58551307
1873686	0.250588	18	57392819		no_hit	18:57704755	Un.7180002014825:246
ARS-BFGL-NGS-116069	0.407008	18	57392819	18:59368538//18:59299766	multi_hit	18:59248951//18:59751585//18:59802319
1864031	0.408257	18	58324565	18:58411247//18:58707875	multi_hit	18:58995122
1863443	0.177829	18	60286568	18:54321931//Un.5804:3298	multi_hit	18:54965977
1865254	0.290138	18	61095493		no_hit	18:60765658
BTB-01457720	0.225714	18	61095493	18:60529605//18:60696069//Un.279:130046//Un.279:140704	multi_hit	18:60617580//18:60726150//18:60774670
BTB-01457823	0.278689	18	61095493	18:60560945//18:60668455	multi_hit	18:60747137//18:60806204
BTB-01457878	0.282086	18	61095493	18:60715164//18:60831084//18:60804827//18:60860851	multi_hit	18:60813178//18:60904805//18:60931111//18:60960379
1863445	0.490654	18	61186891		no_hit	18:63057138
1862161	0.126712	18	61498092	Un.531:63976//18:61852282	multi_hit	18:61061459//18:61920892
Hapmap40935-BTA-27343	0.123342	18	61498092	18:61852282//Un.531:63976	multi_hit	18:61061459//18:61920892
342492	0.154284	18	62896066	18:64263743//18:64317112	multi_hit	18:64206983
BTB-00733511	0.363032	18	64783358	18:65290792//Un.6355:4476	multi_hit	18:65142245
BTB-01631910	0.48	18	65694503	Un.961:27823	single_Un	18:64045527
ARS-BFGL-NGS-101936	0.200798	19	704810	Un.328:78973	single_Un	19:2321350
Hapmap27040-BTA-25119	0.183511	19	1075283	Un.328:129191	single_Un	19:2270929
ARS-BFGL-NGS-24753	0.387268	19	1964572	Un.55:41957	single_Un	19:3024589
ARS-BFGL-NGS-103942	0.250663	19	2677195	Un.55:119272	single_Un	19:2872836
347214	0.227304	19	4466789		no_hit	19:8038309
1873706	0.469037	19	4854373	19:4942139//19:4940631	multi_hit	19:5997427
UA-IFASA-7338	0.490691	19	5602306	19:7006540//19:7189970	multi_hit	19:8200102
ARS-BFGL-NGS-67838	0.125	19	6197182	Un.36:157725	single_Un	19:501225
1862376	0.313927	19	6381627		no_hit	19:7511302
ARS-BFGL-NGS-90502	0.188329	19	6740926	Un.36:122317	single_Un	19:465815
BTB-01423279	0.303476	19	7063571	19:7093059//Un.68:107137	multi_hit	19:8081635//19:8102774
1859851	0.393987	19	7481103	19:7010430//19:7186080	multi_hit	19:8196212
346213	0.401102	19	8014818		no_hit	19:11031839
465796	0.454272	19	8034744	19:8362280//Un.303:132715	multi_hit	19:9378339
1874896	0.446347	19	8126996		no_hit	19:9149059
1875826	0.3	19	8183833	19:8236516//Un.303:8211	multi_hit	19:9254757
Hapmap51888-BTA-16242	0.360656	19	8183833	19:8236516//Un.303:8211	multi_hit	19:9254757
Hapmap25248-BTA-132715	0.138667	19	9640225	19:8338221//Un.303:108633	multi_hit	19:9354310
UA-IFASA-5845	0.133784	19	9640225	19:8336854//Un.303:107266	multi_hit	19:9352943
1859860	0.373576	19	11511680	19:12656677//19:12705173	multi_hit	19:13634621
1871974	0.287671	19	11511680	19:12671988//19:12720492	multi_hit	19:13649935
1875094	0.220957	19	11767076		no_hit	19:12772309
465259	0.144595	19	12199566	19:12213268//6:74862934	multi_hit	19:13194208//6:73884342
UA-IFASA-6239	0.0797872	19	12334727	19:15040761//19:15107162	multi_hit	19:15895849
1863479	0.395161	19	12950638	19:12845071//19:12896021	multi_hit	19:13775099
BTA-45897-no-rs	0.205094	19	13963153	19:12853522//19:12904472	multi_hit	19:13783550
ARS-BFGL-NGS-107729	0.259947	19	13999642	19:15008427//19:15075041	multi_hit	19:15863515
Hapmap23682-BTA-123103	0.199468	19	14068223	19:13452327//Un.2633:14852	multi_hit	19:14305612
1875314	0.0534091	19	14798649	19:12648067//19:12696564	multi_hit	19:13626013
1869630	0.403529	19	15243445	19:15260614//10:73565352	multi_hit	19:15997977
UA-IFASA-7130	0.493351	19	15243445	19:15260614//10:73565352	multi_hit	19:15997977
ARS-BFGL-NGS-118126	0.465054	19	15830091	19:15624481//13:78690513//13:78698444	multi_hit	13:78405131//13:78413057//19:16192170
1867223	0.0385488	19	17503528		no_hit	19:18047398
353716	0.0134707	19	17503528		no_hit	19:18294196
1875782	0.095672	19	17690076		no_hit	19:18421186
342700	0.344369	19	19698761		no_hit	19:20371601
354042	0.361269	19	19722477		no_hit	19:20209602
1865522	0.173516	19	21007171		no_hit	19:21560935
460522	0.33648	19	23430187		no_hit	19:23925303
1859629	0.204545	19	25556192	19:25805814//Un.913:14245	multi_hit	19:26182297
Hapmap46758-BTA-108921	0.25	19	25556192	19:25805814//Un.913:14245	multi_hit	19:26182297
461255	0.089238	19	26375423	19:23446658//16:2418869	multi_hit	16:3237184//19:23960627//7:97312312//X:55778921
ARS-BFGL-NGS-76261	0.273936	19	27103595	Un.845:23534	single_Un	19:26926279
464343	0.197667	19	27328254	19:27336755//18:20427904	multi_hit	19:27591680//20:6356107
465258	0.177839	19	27328254	19:27334999//18:20428739	multi_hit	18:21246749//19:27589924
1875306	0.11758	19	28980850		no_hit	19:27643677
1876061	0.0704545	19	29426565		no_hit	19:29399223
465136	0.0540082	19	32832843	19:43993933//26:32421404	multi_hit	19:43297083
1871566	0.465909	19	33268579		no_hit	19:32989659
465120	0.359558	19	37166686	19:37159483//2:17965122	multi_hit	19:36615436//2:17385522
1869781	0.113014	19	37351945	19:37825433//19:38056661	multi_hit	19:37497223
1873698	0.137795	19	37377576	19:37510884//Un.7810:2270	multi_hit	19:36963445
344228	0.430191	19	38223602	19:38185871//Un.3467:5830	multi_hit	19:37626478
1871968	0.346241	19	39320627	9:83993592//19:39366859//Un.4621:1017	multi_hit	19:38798344
1860457	0.2175	19	40646063	19:40738474//19:40803112	multi_hit	19:40131920
1870907	0.382688	19	40914979		no_hit	19:40282283
352426	0.106147	19	41676085	19:42223017//Un.601:25439	multi_hit	19:41612356
353918	0.108707	19	41676085	19:42222869//Un.601:25291	multi_hit	19:41612208
UA-IFASA-6957	0.438992	19	43331499	19:42226276//Un.601:28698	multi_hit	19:41615615
1865960	0.130682	19	43412684	19:42237407//Un.601:39828	multi_hit	19:41626745
342714	0.248414	19	43533603	19:43597739//Un.2172:12596	multi_hit	19:42902904
463688	0.45497	19	43644803	19:43982811//26:32410197	multi_hit	19:43285877
1864683	0.367347	19	43762870	19:43770258//Un.2172:5895	multi_hit	19:43075465
343761	0.45627	19	45093943	19:43993396//26:32420867	multi_hit	19:43296546
1873701	0.423165	19	45636344	19:45692026//Un.7366:994	multi_hit	19:44899442
Hapmap44079-BTA-45543	0.419786	19	45636344	19:45692026//Un.7366:994	multi_hit	19:44899442
ARS-BFGL-NGS-112936	0.26	19	45797093	Un.2859:4681	single_Un	19:45731306
BTA-25043-no-rs	0.0757979	19	46918216	Un.1674:21652	single_Un	19:45705901
342713	0.184296	19	51413806	Un.706:29535	single_Un	19:50252406
ARS-BFGL-NGS-29115	0.263934	19	53589651	19:53633340//19:53774053	multi_hit	19:52740740//19:52880452
343426	0.147273	19	53627485		no_hit	19:52603984
350857	0.147698	19	53627485		no_hit	19:52603832
ARS-BFGL-NGS-116491	0.293103	19	53805314	Un.1189:25248	single_Un	19:52855192
1869786	0.186343	19	56351250	19:57165999//19:57169362	multi_hit	19:56076836//19:56080648
BTB-00762122	0.112948	19	56475281	Un.241:56773	single_Un	19:56928376
Hapmap42220-BTA-46040	0.128	19	56475281	Un.241:95118	single_Un	19:56889902
1874361	0.0850254	19	56545838	19:58096296//Un.2816:6831	multi_hit	19:57101626
ARS-BFGL-NGS-2792	0.387363	19	56566701	Un.241:29716	single_Un	19:56955428
ARS-BFGL-NGS-2904	0.357362	19	56566701	Un.241:2437	single_Un	19:56983121
Hapmap38228-BTA-46092	0.490463	19	57070382	19:58272466//Un.4769:9175	multi_hit	19:57235289
342735	0.313323	19	57161470	19:56996172//19:57130865	multi_hit	19:56041702
1860282	0.2289	19	57331979	Un.3539:10708	single_Un	19:58318121
1867243	0.0884521	19	57486826	Un.241:95118	single_Un	19:56889902
BTB-00763650	0.238727	19	57781198	Un.241:183523	single_Un	19:56775870
462433	0.158954	19	57987820	Un.241:125646	single_Un	19:56859372
1865966	0.376777	19	58035657	Un.241:123926	single_Un	19:56861094
Hapmap48769-BTA-46039	0.357353	19	58035657	Un.241:123926	single_Un	19:56861094
UA-IFASA-8623	0.145907	19	58224691	Un.241:146458	single_Un	19:56837932
1863481	0.419399	19	58843645	19:58272466//Un.4769:9175	multi_hit	19:57235289
349867	0.0696949	19	59727459		no_hit	19:58446773
UA-IFASA-8385	0.357713	19	61725438	19:60418099//Un.331:93338	multi_hit	19:59276357
UA-IFASA-9045	0.378049	19	61725438	19:60442999//Un.331:118129	multi_hit	19:59300925
1871973	0.343182	19	62387968		no_hit	19:60353402
Hapmap46962-BTA-19170	0.317694	19	62457467	Un.3539:10708	single_Un	19:58318121
ARS-BFGL-BAC-32338	0.122667	19	64401738	Un.597:67871	single_Un	19:62894259
ARS-BFGL-NGS-106739	0.136	19	64401738	Un.597:45906	single_Un	19:62872243
ARS-BFGL-NGS-31729	0.49867	19	65113665	Un.597:8052	single_Un	19:62829939
1869797	0.0647727	2	1720419	2:1684679//Un.335:67746	multi_hit	2:1657561
1876017	0.278935	2	4660751		no_hit	2:4551978
BTA-97386-no-rs	0.22118	2	4983157	2:5156155//3:114181129	multi_hit	2:5015333//3:107717617
463505	0.389967	2	6016541	2:6016600//Un.3658:1942	multi_hit	2:5743982
462481	0.330872	2	6029975	2:6027244//Un.3658:12143	multi_hit	2:5754625
464476	0.421562	2	6029975	2:6027156//Un.3658:12055	multi_hit	2:5754537
1868556	0.069161	2	7441107	2:7051532//2:7164002//Un.3145:6074	multi_hit	2:6700805
Hapmap49624-BTA-47893	0.0583554	2	7441107	2:7051532//2:7164002//Un.3145:6074	multi_hit	2:6700805
461331	0.155207	2	7480984	2:6024611//Un.3658:9817	multi_hit	2:5751993
1876170	0.3379	2	7936125		no_hit	2:8430514
BTA-85707-no-rs	0.145333	2	8289938	2:8136238//2:8215584	multi_hit	2:7720309
1873376	0.320046	2	9553019		no_hit	2:10137375
348926	0.247141	2	9553019		no_hit	2:9965463
1867287	0.136986	2	12006656	2:18273405//2:18356395	multi_hit	2:17724974
1875643	0.259725	2	12406644		no_hit	2:12138830
BTB-00078927	0.207219	2	12523355	2:8263019//2:8092672	multi_hit	2:7676702
Hapmap32135-BTA-159962	0.285714	2	13055064	2:13045887//24:14369414//14:50890370//21:12749160//X:66170651	multi_hit	14:55262833//2:12730866//21:13786567//24:13971932//X:113096255
Hapmap27018-BTA-158911	0.489305	2	13533476	2:11908527//7:68053970//Un.251:155051//Un.390:7858//Un.862:19108	multi_hit	more than 5 alignments not shown
1872629	0.35941	2	13921053	2:13895021//2:13982437	multi_hit	2:13622998
353669	0.430294	2	14209965		no_hit	2:13853692
350108	0.269092	2	14778111	2:18291339//2:18374329	multi_hit	2:17742906
348178	0.196033	2	18389192		no_hit	2:15996328
347371	0.100309	2	18931833		no_hit	2:17574028
1870537	0.283447	2	21894377		no_hit	2:21246316
1872864	0.432648	2	22308434		no_hit	2:21733481
1875636	0.204142	2	23009490		no_hit	2:22413246
BTB-01963348	0.175532	2	23269908	Un.1031:23023	single_Un	2:21756920
462911	0.148965	2	23352854	Un.16:718985//2:23249184	multi_hit	2:22583805//X:38598149
1876185	0.406921	2	24041803		no_hit	2:22116176
ARS-BFGL-NGS-77438	0.171088	2	28781291	2:28778269//Un.4528:8540	multi_hit	2:27814925
ARS-BFGL-NGS-59654	0.403846	2	29283852	2:27939191//2:27939129	multi_hit	2:27094038//2:27094100
352219	0.388976	2	29325054		no_hit	2:28759195
353199	0.39001	2	29661844		no_hit	2:28759185
BTA-96624-no-rs	0.454301	2	29661844	2:29634459//2:29691812	multi_hit	2:28758897
BTA-47089-no-rs	0.178667	2	29943216	2:28367352//Un.3951:5459	multi_hit	2:27489458
1874068	0.269318	2	30317828		no_hit	2:30773585
1876404	0.246575	2	30699456		no_hit	2:29027343
ARS-BFGL-BAC-28969	0.392761	2	31106089	2:31145928//Un.850:6160	multi_hit	2:30197027
BTB-00093493	0.171543	2	31106089	2:32815249//Un.415:2209	multi_hit	2:31870220
ARS-BFGL-BAC-29585	0.270777	2	31211042	more than 5 alignments not shown//Un.10302:1335//Un.6229:5959	multi_hit	more than 5 alignments not shown
1865980	0.296128	2	33655649		no_hit	2:32683000
1872867	0.213235	2	35515940		no_hit	2:34351975
BTB-00094752	0.441645	2	35588095	Un.766:37478	single_Un	2:34458464
348304	0.203818	2	37581122	Un.766:4175//Un.6693:5052	multi_hit	2:34425135
BTA-114831-no-rs	0.412	2	38577907	2:41012740//Un.765:56200	multi_hit	2:39709004
1863674	0.392857	2	38762006		no_hit	2:34709686
1870434	0.179545	2	40271018	2:47134872//2:47213029	multi_hit	2:45085937
1865518	0.321995	2	41083136	Un.765:56232//2:41012772	multi_hit	2:39709036
ARS-BFGL-NGS-117409	0.489218	2	41083136	Un.498:51744	single_Un	2:37256390
Hapmap43136-BTA-106852	0.221485	2	41208229	2:47134872//2:47213029	multi_hit	2:45085937
1874368	0.131818	2	43288569	2:43585115//2:43506578	multi_hit	2:42137116
Hapmap39028-BTA-49928	0.472	2	43803717	2:46994169//2:47184753	multi_hit	2:44944975
1870435	0.437215	2	44181959		no_hit	2:45026036
BTB-01247241	0.190981	2	44996946	2:45017735//Un.11181:1221	multi_hit	2:43042276
1869382	0.0629291	2	45498959	Un.765:48589//2:40888135	multi_hit	2:39584255
1865987	0.498824	2	45811088		no_hit	2:44116574
1875638	0.069161	2	47785700	2:49188259//Un.3880:6343	multi_hit	2:47007600
348925	0.196023	2	48557520	Un.283:116445//2:47858588	multi_hit	2:45707244
Hapmap50002-BTA-47754	0.0570292	2	48587809	2:64368952//Un.3722:622	multi_hit	2:61735987
1871985	0.242045	2	50310994		no_hit	2:48570123
1874377	0.489773	2	50310994	2:46994169//2:47184753	multi_hit	2:44944975
352290	0.46983	2	50310994	2:46996897//2:47181869	multi_hit	2:44947955
Hapmap34848-BES1_Contig523_1341	0.22	2	50392643	2:47870030//Un.283:105003	multi_hit	2:45718686
1868019	0.187075	2	54832956		no_hit	2:53045574
351390	0.144989	2	55611280		no_hit	2:58493319
1869790	0.1959	2	55782449	2:55867440//2:55907128	multi_hit	2:53774203
1869799	0.0454545	2	56348033	2:64368952//Un.3722:622	multi_hit	2:61735987
351385	0.0606921	2	56348033	2:55892062//2:55931747	multi_hit	2:53749577
1875129	0.352608	2	56611523	Un.1764:20553//2:58786011//2:58868800	multi_hit	2:56456970
BTA-88865-no-rs	0.239247	2	56647105	2:56571066//2:56704456	multi_hit	2:54502437
1867761	0.385227	2	56908136		no_hit	2:54766138
353519	0.19466	2	56950021		no_hit	2:54733862
ARS-BFGL-NGS-117608	0.241379	2	57843141	2:61746772//25:473684//1:398329//Un.5011:1736	multi_hit	1:422159//2:59143632//25:17549
347583	0.328608	2	58310487	Un.1449:6045	single_Un	2:59876388
BTA-101353-no-rs	0.164879	2	58421288	2:58759001//Un.5933:6747	multi_hit	2:56307244
ARS-BFGL-NGS-18664	0.325333	2	58451220	Un.297:110996	single_Un	2:58191921
BTA-101366-no-rs	0.356568	2	58818594	2:58785906//2:58868695//Un.1764:20448	multi_hit	2:56456865
BTA-01008-rs29011975	0.0478723	2	59719077	2:55892062//2:55931747	multi_hit	2:53749577
348114	0.465134	2	59811921	2:60742654//Un.297:37711	multi_hit	2:58291941
1871154	0.314059	2	60071311		no_hit	2:54901289
347930	0.145145	2	60115779	2:60749281//Un.297:44339	multi_hit	2:58298568
351890	0.235052	2	60115779	Un.297:11572	single_Un	2:58265805
347369	0.474628	2	60288884	Un.1662:21731	single_Un	2:57888468
BTB-01197254	0.245333	2	60521063	Un.297:153892	single_Un	2:58239089
ARS-BFGL-NGS-28503	0.333333	2	61020130	more than 5 alignments not shown	multi_hit	more than 5 alignments not shown
1873429	0.037415	2	62062231		no_hit	2:57098824
1874003	0.306122	2	62216871		no_hit	2:59644564
1874234	0.419501	2	62293569		no_hit	2:59690093
1869322	0.314773	2	63023010	2:60917435//2:60995932	multi_hit	2:58467834
351664	0.416969	2	64159904	Un.1449:5597	single_Un	2:59875940
354450	0.378371	2	65525413		no_hit	2:62864140
1876067	0.165909	2	65624077		no_hit	2:61837423
1871987	0.455378	2	65812460		no_hit	2:63065836
1869801	0.457041	2	66624238	2:66493557//2:66607172	multi_hit	2:63855018
346639	0.372423	2	66624238	2:66513310//2:66587166	multi_hit	2:63834656
1874791	0.353409	2	67083106		no_hit	2:64173821
BTA-02913-rs29010456	0.276139	2	67882035	2:66096300//Un.6011:5815	multi_hit	2:63411488
352138	0.154621	2	69570931	2:67513136//2:67685362	multi_hit	2:64751445
348208	0.157772	2	70604193	2:66096300//Un.6011:5815	multi_hit	2:63411488
BTA-24666-no-rs	0.136968	2	71290853	more than 5 alignments not shown//Un.2087:546//Un.738:21307//Un.625:24356	multi_hit	more than 5 alignments not shown
BTB-01352031	0.487838	2	71482690		no_hit	2:68551099
1874978	0.271462	2	72312664	2:72289432//Un.853:26146	multi_hit	2:69336818
ARS-BFGL-NGS-119922	0.410904	2	72730728	2:72709977//17:60249248	multi_hit	17:59542685//2:69753620
1870336	0.456916	2	78277551	2:78816349//2:78895850	multi_hit	2:75546229
1866525	0.344743	2	79248641		no_hit	2:75886118
BTA-96614-no-rs	0.455526	2	79635712	2:79534216//Un.4557:2220//Un.4037:1033	multi_hit	2:76112733
1873050	0.423788	2	80465811	2:80533422//2:80448018	multi_hit	2:76987725
1872878	0.230047	2	80591623		no_hit	2:77721253
1867977	0.18046	2	81454192	Un.8271:2461//2:82879931	multi_hit	2:79334745
353806	0.396543	2	83335055	Un.978:1044	single_Un	2:79795618
354428	0.39737	2	83335055	Un.978:785	single_Un	2:79795732
BTB-00102663	0.466667	2	83335055	Un.652:22110	single_Un	2:77516653
BTB-01745174	0.464096	2	83335055	Un.652:44589	single_Un	2:77554557
1873981	0.326531	2	83382631		no_hit	2:79946595
Hapmap33966-BES2_Contig368_774	0.213528	2	89133241	2:92419324//Un.8009:942	multi_hit	2:88545567
1862858	0.332425	2	90249001		no_hit	2:80627801
352886	0.315857	2	92966540		no_hit	2:87584314
465476	0.105	2	93510480		no_hit	2:89576586
BTA-31127-no-rs	0.236702	2	93641347	2:86882775//2:89939708	multi_hit	2:86180184
353018	0.448299	2	94227325		no_hit	2:90352234
1873714	0.235828	2	95233759	2:96075078//2:96214395	multi_hit	2:91834425
348500	0.187547	2	96457959	2:98155159//Un.3457:6729	multi_hit	2:93639674
1866338	0.346241	2	97398002	2:89821802//2:89881673	multi_hit	2:86122073
1876151	0.0681818	2	97477691		no_hit	2:88046734
353860	0.398454	2	97495669	2:97971893//2:98025352	multi_hit	2:93505187
351642	0.129448	2	98104946	2:98155159//Un.3457:6729	multi_hit	2:93639575
344939	0.307413	2	99248004	2:98155159//Un.3457:6729	multi_hit	2:93639650
353588	0.311365	2	99248004	2:98155044//Un.3457:6614	multi_hit	2:93639438
351641	0.470619	2	99886293	2:98155309//Un.3457:6879	multi_hit	2:93639854
ARS-BFGL-NGS-103574	0.268717	2	100211341	Un.3:274908	single_Un	2:104406422
1870937	0.148064	2	101680923		no_hit	2:97027005
Hapmap39155-BTA-48449	0.035809	2	101775637	2:101605755//2:101720078	multi_hit	2:97003748
1871371	0.302083	2	103246910		no_hit	2:98516466
BTA-48084-no-rs	0.497333	2	104644271	Un.3:684109	single_Un	2:103995601
ARS-BFGL-BAC-35925	0.384615	2	104723233	Un.3:535039	single_Un	2:104145868
BTA-05855-no-rs	0.48262	2	105013542	2:105044810//Un.489:100092	multi_hit	2:100216300
345631	0.461908	2	105865903	Un.3:1087243	single_Un	2:103592247
BTA-05667-rs29019825	0.231405	2	105865903	Un.3:1087243	single_Un	2:103592247
ARS-BFGL-NGS-23725	0.0957447	2	106185439	Un.3:654356	single_Un	2:104026376
344477	0.481386	2	106248614	Un.3:808368	single_Un	2:103870552
ARS-BFGL-NGS-75769	0.385638	2	108276538	Un.3:331050	single_Un	2:104349734
1860476	0.292431	2	108647439	2:108434183//2:108517510	multi_hit	2:105072308
BTA-48618-no-rs	0.331025	2	108647439	2:108394855//2:108556923	multi_hit	2:105033439
ARS-BFGL-NGS-113466	0.402667	2	108670606	Un.3:163296	single_Un	2:104518495
BTA-97778-no-rs	0.218208	2	108823152	Un.3:423980	single_Un	2:104256806
1872430	0.217687	2	108854240	Un.3:424410	single_Un	2:104256376
1875984	0.156751	2	109093403		no_hit	2:105894655
353977	0.112345	2	109093403	Un.3:209615	single_Un	2:104471715
Hapmap50004-BTA-48076	0.326503	2	109093403	Un.3:597746	single_Un	2:104083149
1873719	0.326733	2	109216737	11:7154401//2:109176335	multi_hit	11:6966497//2:105647349
ARS-BFGL-NGS-30643	0.0790885	2	109227537	Un.3:383087	single_Un	2:104297699
1867272	0.424036	2	109386168	Un.3:44668	single_Un	2:104637671
[truncated: 3,316 more rows]
