# Supplementary material for: Assignment of chromosomal locations for unassigned SNPs/scaffolds based on pair-wise linkage disequilibrium estimates
Source: BMC Bioinformatics. 2010 Apr 7;11:171. doi: 10.1186/1471-2105-11-171 (PMC2859757; doi:10.1186/1471-2105-11-171)
Supplement: Additional file 5 — Assignment of 'Un' scaffolds to chromosomes by aligning all SNPs within 'Un' a scaffold to one chromosome by LODE procedure. This file contains list of 494 "Un" scaffolds, chromsomal assignments by LODE, number of SNPs in each scaffold and the length of each scaffold. [file 1471-2105-11-171-S5.XLS]

## Sheet: tab3
Un_id	Chromosome	Number of SNPs in the scaffold	Un_length (bp)
Un.1008	1	1	54747
Un.1062	1	2	52329
Un.1088	1	2	51281
Un.1107	1	1	50230
Un.1170	1	1	47814
Un.1188	1	1	47353
Un.1227	1	1	45851
Un.1269	1	1	44375
Un.1327	1	1	42112
Un.1404	1	2	39618
Un.206	1	2	233124
Un.29	1	18	662952
Un.302	1	3	162866
Un.316	1	1	157957
Un.367	1	2	136268
Un.371	1	1	134170
Un.376	1	2	131732
Un.420	1	1	115295
Un.553	1	2	90399
Un.558	1	1	89990
Un.768	1	1	68560
Un.806	1	1	65541
Un.85	1	1	385445
Un.857	1	1	62991
Un.890	1	1	60771
Un.900034	1	1	10979
Un.928	1	1	58651
Un.947	1	1	57607
Un.954	1	1	57176
Un.96	1	3	357885
Un.965	1	1	56389
Un.1031	2	1	53768
Un.1449	2	2	38238
Un.1586	2	1	34184
Un.1662	2	1	32046
Un.1701	2	1	31331
Un.297	2	3	163876
Un.35	2	3	624422
Un.404	2	5	119998
Un.498	2	1	99409
Un.652	2	2	77848
Un.766	2	1	68594
Un.978	2	2	55929
Un.1015	3	1	54438
Un.1164	3	1	47964
Un.1480	3	2	36890
Un.166	3	1	254580
Un.185	3	1	245427
Un.2272	3	1	21952
Un.25	3	16	691051
Un.346	3	1	145034
Un.40	3	5	578006
Un.441	3	1	107964
Un.738	3	1	70496
Un.800	3	1	66027
Un.992	3	1	55308
Un.1037	4	2	53403
Un.1064	4	1	52216
Un.1217	4	1	46137
Un.1264	4	1	44546
Un.386	4	1	126952
Un.416	4	2	116570
Un.483	4	1	101368
Un.511	4	1	96060
Un.517	4	1	95687
Un.539	4	1	93500
Un.700	4	2	73632
Un.702	4	1	73536
Un.712	4	7	72681
Un.761	4	2	69194
Un.868	4	1	62108
Un.101	5	12	353832
Un.152	5	6	261314
Un.353	5	3	142943
Un.46	5	13	511300
Un.485	5	1	101114
Un.56	5	10	459452
Un.640	5	2	79357
Un.655	5	1	77738
Un.839	5	1	63821
Un.1141	6	1	48980
Un.1149	6	1	48725
Un.120	6	2	312357
Un.14	6	20	855941
Un.141	6	1	278898
Un.181	6	2	248525
Un.1978	6	1	26123
Un.255	6	2	186224
Un.380	6	1	130494
Un.434	6	1	110448
Un.435	6	1	110381
Un.464	6	3	104674
Un.506	6	2	97455
Un.72	6	5	422693
Un.781	6	1	67266
Un.848	6	1	63435
Un.900013	6	1	15474
Un.94	6	1	364086
Un.1065	7	1	52183
Un.1391	7	2	40039
Un.1476	7	2	36997
Un.161	7	2	256951
Un.1664	7	1	32035
Un.2288	7	1	21758
Un.293	7	1	165576
Un.37	7	3	622408
Un.47	7	13	508129
Un.508	7	1	96581
Un.527	7	1	94146
Un.538	7	5	93527
Un.583	7	1	86604
Un.615	7	1	83241
Un.618	7	1	82959
Un.648	7	1	78489
Un.819	7	1	64785
Un.1024	8	1	54094
Un.1086	8	1	51306
Un.1087	8	1	51282
Un.1112	8	1	50028
Un.1315	8	1	42716
Un.1350	8	2	41203
Un.146	8	4	270348
Un.1769	8	2	29859
Un.2182	8	2	23092
Un.2899	8	3	16055
Un.403	8	3	120451
Un.419	8	3	115719
Un.42	8	12	573429
Un.440	8	2	108073
Un.470	8	1	103786
Un.48	8	12	503446
Un.556	8	1	90111
Un.59	8	6	451273
Un.71	8	3	424001
Un.866	8	1	62220
Un.882	8	1	61233
Un.969	8	2	56232
Un.1004	9	1	54971
Un.1046	9	1	53159
Un.1361	9	1	40795
Un.1626	9	1	33076
Un.1768	9	3	29863
Un.1859	9	1	28393
Un.219	9	8	215551
Un.22	9	14	738377
Un.310	9	1	159475
Un.317	9	1	157569
Un.319	9	3	157519
Un.324	9	8	155019
Un.570	9	1	88618
Un.644	9	1	79164
Un.678	9	1	75411
Un.684	9	1	74948
Un.904	9	1	59891
Un.993	9	1	55283
Un.1016	10	1	54434
Un.114	10	4	325406
Un.1234	10	1	45674
Un.1250	10	1	45080
Un.269	10	2	177574
Un.413	10	2	117184
Un.499	10	1	98992
Un.50	10	2	499685
Un.509	10	1	96514
Un.512	10	2	96011
Un.515	10	1	95763
Un.575	10	1	88057
Un.682	10	1	75145
Un.701	10	1	73575
Un.755	10	1	69562
Un.929	10	1	58591
Un.1127	11	1	49504
Un.135	11	6	283178
Un.1498	11	1	36487
Un.1797	11	1	29489
Un.1919	11	1	27120
Un.215	11	1	221287
Un.239	11	2	202005
Un.401	11	1	121134
Un.4462	11	1	10820
Un.475	11	4	103181
Un.534	11	1	93763
Un.540	11	1	93346
Un.578	11	1	87535
Un.619	11	1	82109
Un.704	11	3	73291
Un.705	11	1	73133
Un.772	11	1	68220
Un.1273	12	1	44347
Un.203	12	9	235645
Un.23	12	15	698114
Un.309	12	1	159950
Un.392	12	1	124958
Un.5	12	2	1667370
Un.51	12	12	495720
Un.510	12	2	96226
Un.541	12	1	93326
Un.703	12	1	73322
Un.745	12	2	70162
Un.752	12	1	69604
Un.780	12	1	67534
Un.83	12	11	393018
Un.975	12	1	55965
Un.981	12	1	55820
Un.1081	13	1	51466
Un.1097	13	2	50777
Un.1156	13	1	48271
Un.1843	13	1	28658
Un.288	13	2	167634
Un.3124	13	1	14721
Un.322	13	4	156668
Un.3650	13	1	12692
Un.468	13	1	104073
Un.713	13	1	72400
Un.748	13	1	70093
Un.783	13	1	67174
Un.8	13	38	1221492
Un.1	14	93	3546887
Un.1140	14	1	49000
Un.115	14	7	324853
Un.1194	14	1	47153
Un.1653	14	1	32311
Un.209	14	3	228312
Un.2679	14	2	17563
Un.402	14	3	120774
Un.446	14	3	107458
Un.587	14	1	86349
Un.654	14	1	77748
Un.840	14	1	63774
Un.1070	15	1	51816
Un.1073	15	2	51769
Un.116	15	3	321096
Un.1278	15	1	44136
Un.1308	15	1	42986
Un.2208	15	2	22770
Un.2418	15	1	20145
Un.26	15	1	685649
Un.28	15	6	672366
Un.289	15	4	167146
Un.292	15	1	165749
Un.299	15	2	163174
Un.329	15	2	153313
Un.355	15	3	142032
Un.384	15	2	127855
Un.423	15	3	113716
Un.600	15	1	85299
Un.900012	15	1	18485
Un.108	16	3	343195
Un.113	16	6	328609
Un.1185	16	2	47483
Un.1216	16	1	46215
Un.133	16	3	287097
Un.159	16	2	257641
Un.2	16	45	2346095
Un.218	16	2	216620
Un.262	16	7	179813
Un.274	16	1	174719
Un.323	16	4	155251
Un.478	16	2	102539
Un.481	16	2	101863
Un.484	16	1	101199
Un.504	16	2	97697
Un.560	16	1	89410
Un.569	16	1	88662
Un.759	16	1	69287
Un.821	16	1	64619
Un.883	16	1	61219
Un.900007	16	2	68012
Un.927	16	4	58676
Un.98	16	11	356211
Un.983	16	1	55730
Un.1059	17	1	52554
Un.1848	17	1	28636
Un.2229	17	1	22565
Un.226	17	3	209397
Un.2826	17	3	16535
Un.410	17	1	117843
Un.428	17	1	111845
Un.492	17	6	100430
Un.809	17	1	65311
Un.891	17	1	60580
Un.907	17	1	59720
Un.102	18	2	351844
Un.1035	18	1	53529
Un.1159	18	1	48147
Un.354	18	1	142610
Un.362	18	1	139711
Un.57	18	1	456383
Un.660	18	1	77495
Un.732	18	3	71314
Un.789	18	1	66883
Un.794	18	3	66536
Un.961	18	1	56454
Un.1189	19	1	47350
Un.1674	19	1	31804
Un.241	19	10	201504
Un.2859	19	1	16339
Un.328	19	2	153665
Un.3539	19	2	13024
Un.36	19	2	622436
Un.55	19	2	461126
Un.597	19	3	85789
Un.706	19	1	73066
Un.845	19	1	63659
Un.1023	20	1	54103
Un.374	20	2	132370
Un.595	20	1	85918
Un.621	20	1	81499
Un.731	20	1	71352
Un.739	20	1	70474
Un.831	20	1	64272
Un.1116	21	1	49983
Un.1199	21	1	46907
Un.176	21	1	249781
Un.177	21	7	249384
Un.201	21	6	236413
Un.2235	21	1	22444
Un.24	21	2	691804
Un.3303	21	1	13966
Un.447	21	4	107447
Un.45	21	1	539620
Un.460	21	1	105924
Un.493	21	3	100372
Un.616	21	2	83158
Un.643	21	3	79186
Un.673	21	1	75911
Un.786	21	1	67139
Un.816	21	1	64921
Un.822	21	1	64604
Un.900018	21	1	12619
Un.909	21	1	59700
Un.285	22	1	169700
Un.287	22	2	168533
Un.400	22	5	121258
Un.418	22	1	115923
Un.422	22	1	114197
Un.505	22	2	97458
Un.604	22	1	84435
Un.647	22	1	78598
Un.711	22	1	72793
Un.886	22	1	61090
Un.1168	23	2	47867
Un.1225	23	1	45920
Un.1240	23	1	45443
Un.39	23	5	581943
Un.439	23	1	108142
Un.121	24	5	309207
Un.1728	24	1	30956
Un.576	24	1	87902
Un.879	24	1	61347
Un.894	24	1	60424
Un.940	24	2	57936
Un.1358	25	1	40889
Un.1965	25	1	26238
Un.242	25	3	201451
Un.2505	25	1	19251
Un.431	25	2	111144
Un.1009	26	1	54670
Un.1067	26	1	52139
Un.1252	26	1	45028
Un.1262	26	1	44572
Un.128	26	5	297057
Un.168	26	1	254191
Un.236	26	2	204070
Un.240	26	11	201685
Un.377	26	3	131225
Un.443	26	1	107879
Un.452	26	2	106823
Un.624	26	1	81259
Un.6308	26	1	6434
Un.662	26	1	77176
Un.667	26	5	76546
Un.730	26	1	71423
Un.737	26	1	70540
Un.856	26	1	63037
Un.931	26	1	58432
Un.952	26	1	57326
Un.986	26	1	55556
Un.1276	27	1	44230
Un.1517	27	1	36062
Un.502	27	2	98452
Un.547	27	2	91796
Un.805	27	1	65545
Un.962	27	2	56451
Un.1000	28	4	55053
Un.130	28	1	291665
Un.156	28	8	258545
Un.261	28	1	183085
Un.276	28	4	173178
Un.296	28	10	164842
Un.421	28	2	114468
Un.491	28	1	100648
Un.610	28	2	83609
Un.665	28	2	77009
Un.762	28	1	69141
Un.1132	29	1	49171
Un.163	29	7	256849
Un.171	29	9	251279
Un.356	29	1	141784
Un.373	29	1	133233
Un.38	29	1	605721
Un.425	29	2	113510
Un.430	29	2	111330
Un.432	29	3	110656
Un.641	29	2	79241
Un.797	29	1	66417
Un.869	29	1	62070
Un.104	X	2	349195
Un.106	X	4	348472
Un.110	X	1	332577
Un.12	X	13	998484
Un.127	X	2	303255
Un.13	X	17	870761
Un.132	X	1	289517
Un.1475	X	1	37003
Un.149	X	6	263896
Un.15	X	16	834570
Un.157	X	2	258518
Un.16	X	1	832387
Un.175	X	3	249977
Un.183	X	1	247060
Un.191	X	4	243705
Un.195	X	4	240908
Un.196	X	2	240406
Un.20	X	1	789248
Un.2096	X	2	24405
Un.21	X	2	763971
Un.213	X	1	225604
Un.221	X	1	215171
Un.224	X	1	210511
Un.229	X	4	206343
Un.234	X	1	204253
Un.245	X	1	198211
Un.249	X	1	194096
Un.253	X	2	192412
Un.257	X	4	185708
Un.263	X	6	179325
Un.270	X	2	177158
Un.272	X	1	175677
Un.30	X	2	661155
Un.304	X	2	161514
Un.305	X	1	161445
Un.31	X	7	660698
Un.326	X	1	154837
Un.33	X	2	635995
Un.343	X	1	147626
Un.348	X	1	144298
Un.366	X	1	136296
Un.372	X	3	133711
Un.375	X	1	131910
Un.396	X	1	122716
Un.405	X	1	119666
Un.41	X	6	574489
Un.44	X	4	546915
Un.49	X	12	502438
Un.490	X	5	100830
Un.52	X	4	492991
Un.522	X	4	94742
Un.529	X	1	94090
Un.53	X	4	488077
Un.530	X	1	94065
Un.546	X	1	91913
Un.6	X	16	1456232
Un.60	X	4	448641
Un.605	X	1	84177
Un.62	X	4	442841
Un.629	X	3	80813
Un.66	X	2	435641
Un.664	X	2	77029
Un.679	X	1	75391
Un.68	X	2	432528
Un.70	X	1	431941
Un.710	X	1	72880
Un.74	X	2	418848
Un.75	X	3	415542
Un.78	X	3	411085
Un.79	X	3	408187
Un.81	X	2	395532
Un.815	X	2	64932
Un.82	X	1	394069
Un.860	X	1	62921
Un.87	X	4	384091
Un.89	X	1	382434
Un.91	X	2	376607
Un.97	X	6	357620
Un.4	12//9	25	1827879
Un.18	17//18	8	814724
Un.3	2//16	40	2196958
Un.11	21//1	24	1114776
Un.65	29//15	13	437617
Un.137	29//7	4	282242
Un.77	30//7	9	413173
Un.9	30//8	6	1190529
Un.7	7//26	37	1284506
